# Supplementary material for: 4-Bromo­seleno­anisole
Source: Acta Crystallogr Sect E Struct Rep Online. 2009 Jun 24;65(Pt 7):o1665–6. doi: 10.1107/S160053680902296X (PMC2969389; doi:10.1107/S160053680902296X)
Supplement: Supplementary file 1 [file e-65-o1665-sup1.cif]

##############################################################################
###                                                                        ###
###        Electronic paper (Acta Crystallographica Section E)             ###
###                                                                        ###
##############################################################################
#                                                                            #
# This CIF contains the data in a paper accepted for publication in Acta     #
# Crystallographica Section E. It conforms to the requirements of Notes      #
# for Authors for Section E, and has been peer reviewed under the auspices   #
# of the IUCr Commission on Journals.                                        #
#                                                                            #
# Full details of the Crystallographic Information File format               #
# are given in the paper "The Crystallographic Information File (CIF):       #
# a New Standard Archive File for Crystallography" by S. R. Hall, F. H.      #
# Allen and I. D. Brown [Acta Cryst. (1991), A47, 655-685].                  #
#                                                                            #
# The current version of the core CIF dictionary is obtainable from          #
# ftp://ftp.iucr.org/pub/cif_core.dic. The current version number is 2.4.    #
#                                                                            #
# Software is freely available for graphical display of the structure(s) in  #
# this CIF.  For information consult the CIF home page http://www.iucr.org/  #
# cif/home.html                                                              #
#                                                                            #
# This file may be used for bona fide research purposes within the           #
# scientific community so long as proper attribution is given to the journal # 
# article from which it was obtained.                                        #
#                                                                            #
##############################################################################
                                             
data_I
_audit_creation_method     'SHELXL-97 and manual editing'
_chemical_name_systematic
;
1-bromo-4-methylselenobenzene
;
_chemical_name_common
;
4-Bromoselenoanisole
;
_chemical_formula_moiety     'C7 H7 Br Se'
_chemical_formula_sum     'C7 H7 Br Se'
_chemical_formula_iupac     'C7 H7 Br Se'
_chemical_formula_weight     250.00
_chemical_melting_point     ?
_symmetry_cell_setting     'Orthorhombic'
_symmetry_space_group_name_H-M     'P n a 21'
_symmetry_space_group_name_Hall     'P 2c -2n'
loop_
    _symmetry_equiv_pos_as_xyz
    'x, y, z'
    '-x, -y, z+1/2'
    'x+1/2, -y+1/2, z'
    '-x+1/2, y+1/2, z+1/2'
_cell_length_a     5.8298(8)
_cell_length_b     7.0671(11)
_cell_length_c     18.776(6)
_cell_angle_alpha     90.00
_cell_angle_beta     90.00
_cell_angle_gamma     90.00
_cell_volume     773.6(3)
_cell_formula_units_Z     4
_cell_measurement_reflns_used     20
_cell_measurement_theta_min     39.243
_cell_measurement_theta_max     40.343
_cell_measurement_temperature     122.0(10)
_exptl_crystal_description     'needle'
_exptl_crystal_colour     white
_exptl_crystal_size_max     0.36
_exptl_crystal_size_mid     0.09
_exptl_crystal_size_min     0.09
_exptl_crystal_density_diffrn     2.147
_exptl_crystal_density_meas     ?
_exptl_crystal_density_method     'not measured'
_exptl_crystal_F_000     472
_exptl_absorpt_coefficient_mu     11.859
_exptl_absorpt_correction_type     'numerical'
_exptl_absorpt_process_details     '(DeTitta, 1985)'
_exptl_absorpt_correction_T_min     0.145
_exptl_absorpt_correction_T_max     0.454
_exptl_special_details
;
;
_diffrn_ambient_temperature     122(2)
_diffrn_radiation_type     CuK\a
_diffrn_radiation_wavelength     1.54184
_diffrn_radiation_source     'fine-focus sealed tube'
_diffrn_radiation_monochromator     graphite
_diffrn_measurement_device_type     'Enraf--Nonius CAD-4'
_diffrn_measurement_method     '\w-2\q'
_diffrn_detector_area_resol_mean     ?
_diffrn_reflns_number     5823
_diffrn_reflns_av_R_equivalents     0.0305
_diffrn_reflns_av_sigmaI/netI     0.0174
_diffrn_reflns_theta_min     4.71
_diffrn_reflns_theta_max     74.82
_diffrn_reflns_theta_full     74.82
_diffrn_measured_fraction_theta_max     0.999
_diffrn_measured_fraction_theta_full     0.999
_diffrn_reflns_limit_h_min     -7
_diffrn_reflns_limit_h_max     7
_diffrn_reflns_limit_k_min     -8
_diffrn_reflns_limit_k_max     8
_diffrn_reflns_limit_l_min     -23
_diffrn_reflns_limit_l_max     23
_diffrn_standards_number     5
_diffrn_standards_interval_time     166.7
_diffrn_standards_decay_%     8.7
_refine_special_details
;
Refinement of <i>F</i>^2^ against ALL reflections. The weighted <i>R</i>-factor
<i>wR</i> and goodness of fit <i>S</i> are based on <i>F</i>^2^, conventional
<i>R</i>-factors <i>R</i> are based on <i>F</i>, with <i>F</i> set to zero for
negative <i>F</i>^2^. The threshold expression of <i>F</i>^2^ >
\s(<i>F</i>^2^) is used only for calculating <i>R</i>-factors(gt) <i>etc</i>.
and is not relevant to the choice of reflections for refinement.
<i>R</i>-factors based on <i>F</i>^2^ are statistically about twice as large
as those based on <i>F</i>, and <i>R</i>- factors based on ALL data will be
even larger.
;
_reflns_number_total     1590
_reflns_number_gt     1590
_reflns_threshold_expression     I>2\s(I)
_refine_ls_structure_factor_coef     Fsqd
_refine_ls_matrix_type     full
_refine_ls_R_factor_all     0.0273
_refine_ls_R_factor_gt     0.0273
_refine_ls_wR_factor_gt     0.0748
_refine_ls_wR_factor_ref     0.0748
_refine_ls_goodness_of_fit_ref     1.147
_refine_ls_restrained_S_all     1.147
_refine_ls_number_reflns     1590
_refine_ls_number_parameters     83
_refine_ls_number_restraints     1
_refine_ls_hydrogen_treatment     constr
_refine_ls_weighting_scheme     calc
_refine_ls_weighting_details
         'calc w=1/[\s^2^(Fo^2^)+(0.0537P)^2^+0.4964P] where P=(Fo^2^+2Fc^2^)/3'
_atom_sites_solution_hydrogens     geom
_atom_sites_solution_primary     heavy
_atom_sites_solution_secondary     difmap
_refine_ls_shift/su_max     0.000
_refine_ls_shift/su_mean     0.000
_refine_diff_density_max     0.619
_refine_diff_density_min     -1.295
_refine_ls_extinction_method     'SHELXL97 (Sheldrick, 2008)'
_refine_ls_extinction_coef     0.0128(5)
_refine_ls_extinction_expression
                                  'Fc^*^=kFc[1+0.001xFc^2^\l^3^/sin(2\q)]^-1/4^'
_refine_ls_abs_structure_details     'Flack (1983)'
_refine_ls_abs_structure_Flack     -0.01(4)
loop_
    _atom_type_symbol
    _atom_type_description
    _atom_type_scat_dispersion_real
    _atom_type_scat_dispersion_imag
    _atom_type_scat_source
    'C' 'C' 0.0181 0.0091
                         'International Tables Vol C Tables 4.2.6.8 and 6.1.1.4'
    'H' 'H' 0.0000 0.0000
                         'International Tables Vol C Tables 4.2.6.8 and 6.1.1.4'
    'Br' 'Br' -0.6763 1.2805
                         'International Tables Vol C Tables 4.2.6.8 and 6.1.1.4'
    'Se' 'Se' -0.7943 1.1372
                         'International Tables Vol C Tables 4.2.6.8 and 6.1.1.4'
_computing_data_collection     'CAD-4 EXPRESS (Enraf--Nonius, 1994)'
_computing_cell_refinement     'CAD-4 EXPRESS (Enraf--Nonius, 1994)'
_computing_data_reduction     'DREAR (Blessing, 1987)'
_computing_structure_solution     'SHELXS97 (Sheldrick, 2008)'
_computing_structure_refinement     'SHELXL97 (Sheldrick, 2008)'
_computing_molecular_graphics
                               'ORTEPII (Johnson, 1976) and PLATON (Spek, 2009)'
_computing_publication_material     'SHELXL97 (Sheldrick, 2008)'
loop_
    _atom_site_type_symbol
    _atom_site_label
    _atom_site_fract_x
    _atom_site_fract_y
    _atom_site_fract_z
    _atom_site_U_iso_or_equiv
    _atom_site_adp_type
    _atom_site_calc_flag
    _atom_site_refinement_flags
    _atom_site_occupancy
    _atom_site_disorder_assembly
    _atom_site_disorder_group
    Se Se1 -0.08215(7) 0.05711(4) 0.00008(2) 0.02110(15) Uani d . 1 . .
    Br Br1 0.38155(8) -0.04502(5) 0.317143(19) 0.02756(16) Uani d . 1 . .
    C C1 0.0636(7) 0.0211(5) 0.0905(2) 0.0176(7) Uani d . 1 . .
    C C2 -0.0585(6) 0.0834(5) 0.1507(2) 0.0185(7) Uani d . 1 . .
    H H2 -0.2055 0.1395 0.1450 0.022 Uiso calc R 1 . .
    C C3 0.0336(8) 0.0636(4) 0.2178(2) 0.0219(8) Uani d . 1 . .
    H H3 -0.0478 0.1066 0.2586 0.026 Uiso calc R 1 . .
    C C4 0.2483(6) -0.0207(5) 0.22490(18) 0.0184(7) Uani d . 1 . .
    C C5 0.3691(6) -0.0843(5) 0.1666(2) 0.0184(7) Uani d . 1 . .
    H H5 0.5149 -0.1420 0.1727 0.022 Uiso calc R 1 . .
    C C6 0.2759(7) -0.0633(4) 0.0982(2) 0.0193(8) Uani d . 1 . .
    H H6 0.3579 -0.1067 0.0577 0.023 Uiso calc R 1 . .
    C C7 0.1556(9) -0.0397(6) -0.0615(3) 0.0300(9) Uani d . 1 . .
    H H7A 0.2997 0.0268 -0.0517 0.045 Uiso calc R 1 . .
    H H7B 0.1117 -0.0195 -0.1113 0.045 Uiso calc R 1 . .
    H H7C 0.1759 -0.1753 -0.0528 0.045 Uiso calc R 1 . .
loop_
    _atom_site_aniso_label
    _atom_site_aniso_U_11
    _atom_site_aniso_U_22
    _atom_site_aniso_U_33
    _atom_site_aniso_U_12
    _atom_site_aniso_U_13
    _atom_site_aniso_U_23
    Se1 0.0191(2) 0.0252(2) 0.0190(2) 0.00090(10) -0.00294(17) 0.00115(15)
    Br1 0.0276(2) 0.0363(3) 0.0188(2) 0.00065(13) -0.00506(19) 0.00065(16)
    C1 0.0174(18) 0.0161(14) 0.0193(18) -0.0014(12) -0.0005(13) 0.0019(13)
    C2 0.0120(15) 0.0178(15) 0.026(2) 0.0030(12) 0.0026(13) -0.0003(13)
    C3 0.022(2) 0.0201(16) 0.024(2) 0.0001(11) 0.0034(17) -0.0019(12)
    C4 0.0186(19) 0.0202(16) 0.0166(17) -0.0032(12) -0.0007(15) 0.0015(12)
    C5 0.0168(15) 0.0206(14) 0.0177(18) -0.0018(12) 0.0009(13) -0.0014(13)
    C6 0.0170(19) 0.0178(16) 0.0230(19) 0.0009(10) 0.0012(16) -0.0022(11)
    C7 0.032(2) 0.039(2) 0.019(2) 0.0061(15) 0.0035(18) -0.0038(14)
_geom_special_details
;
All e.s.d.'s (except the e.s.d. in the dihedral angle between two l.s. planes)
are estimated using the full covariance matrix. The cell e.s.d.'s are taken
into account individually in the estimation of e.s.d.'s in distances, angles
and torsion angles; correlations between e.s.d.'s in cell parameters are only
used when they are defined by crystal symmetry. An approximate (isotropic)
treatment of cell e.s.d.'s is used for estimating e.s.d.'s involving l.s.
planes.
;
loop_
    _geom_bond_atom_site_label_1
    _geom_bond_atom_site_label_2
    _geom_bond_site_symmetry_2
    _geom_bond_distance
    _geom_bond_publ_flag
    Se1 C1 . 1.916(4) yes
    Se1 C7 . 1.930(5) yes
    Br1 C4 . 1.906(4) yes
    C1 C6 . 1.382(5) ?
    C1 C2 . 1.406(5) ?
    C2 C3 . 1.377(6) ?
    C2 H2 . 0.9500 ?
    C3 C4 . 1.392(6) ?
    C3 H3 . 0.9500 ?
    C4 C5 . 1.377(5) ?
    C5 C6 . 1.401(6) ?
    C5 H5 . 0.9500 ?
    C6 H6 . 0.9500 ?
    C7 H7A . 0.9800 ?
    C7 H7B . 0.9800 ?
    C7 H7C . 0.9800 ?
loop_
    _geom_angle_atom_site_label_1
    _geom_angle_atom_site_label_2
    _geom_angle_atom_site_label_3
    _geom_angle_site_symmetry_1
    _geom_angle_site_symmetry_3
    _geom_angle
    _geom_angle_publ_flag
    C1 Se1 C7 . . 99.5(2) ?
    C6 C1 C2 . . 120.3(4) ?
    C6 C1 Se1 . . 123.2(3) ?
    C2 C1 Se1 . . 116.5(3) ?
    C3 C2 C1 . . 120.4(4) ?
    C3 C2 H2 . . 119.8 ?
    C1 C2 H2 . . 119.8 ?
    C2 C3 C4 . . 118.8(4) ?
    C2 C3 H3 . . 120.6 ?
    C4 C3 H3 . . 120.6 ?
    C5 C4 C3 . . 121.6(3) ?
    C5 C4 Br1 . . 119.0(3) ?
    C3 C4 Br1 . . 119.5(3) ?
    C4 C5 C6 . . 119.7(3) ?
    C4 C5 H5 . . 120.2 ?
    C6 C5 H5 . . 120.2 ?
    C1 C6 C5 . . 119.3(4) ?
    C1 C6 H6 . . 120.4 ?
    C5 C6 H6 . . 120.4 ?
    Se1 C7 H7A . . 109.5 ?
    Se1 C7 H7B . . 109.5 ?
    H7A C7 H7B . . 109.5 ?
    Se1 C7 H7C . . 109.5 ?
    H7A C7 H7C . . 109.5 ?
    H7B C7 H7C . . 109.5 ?
loop_
    _geom_torsion_atom_site_label_1
    _geom_torsion_atom_site_label_2
    _geom_torsion_atom_site_label_3
    _geom_torsion_atom_site_label_4
    _geom_torsion_site_symmetry_1
    _geom_torsion_site_symmetry_2
    _geom_torsion_site_symmetry_3
    _geom_torsion_site_symmetry_4
    _geom_torsion
    _geom_torsion_publ_flag
    C7 Se1 C1 C6 . . . . -3.0(3) ?
    C7 Se1 C1 C2 . . . . 177.8(3) ?
    C6 C1 C2 C3 . . . . 1.0(5) ?
    Se1 C1 C2 C3 . . . . -179.8(3) ?
    C1 C2 C3 C4 . . . . -0.6(5) ?
    C2 C3 C4 C5 . . . . -0.1(5) ?
    C2 C3 C4 Br1 . . . . 178.8(3) ?
    C3 C4 C5 C6 . . . . 0.4(6) ?
    Br1 C4 C5 C6 . . . . -178.5(3) ?
    C2 C1 C6 C5 . . . . -0.7(5) ?
    Se1 C1 C6 C5 . . . . -179.8(3) ?
    C4 C5 C6 C1 . . . . 0.0(5) ?
loop_
    _geom_hbond_atom_site_label_D
    _geom_hbond_atom_site_label_H
    _geom_hbond_atom_site_label_A
    _geom_hbond_site_symmetry_A
    _geom_hbond_distance_DH
    _geom_hbond_distance_HA
    _geom_hbond_distance_DA
    _geom_hbond_angle_DHA
    C2 H2 C2 3_455 0.95 2.84 3.747(4) 159.4
    C5 H5 C5 3_545 0.95 2.83 3.740(5) 160.3
data_global
_journal_date_recd_electronic     2009-06-10
_journal_date_accepted     2009-06-15
_journal_name_full     'Acta Crystallographica, Section E'
_journal_year     2009
_journal_volume     65
_journal_issue      7
_journal_page_first     o1665
_journal_page_last     o1666
_journal_paper_category     QO
_journal_coeditor_code     FJ2225
_publ_contact_author_name     'Henning Osholm S\/orensen'
_publ_contact_author_address
;
Center for Fundamental Research: Metal Structures in Four Dimensions,
Ris\/o National Laboratory for Sustainable Energy,
Technical University of Denmark,
Frederiksborgvej 399, P.O. 49,
DK-4000 Roskilde,
Denmark
;
_publ_contact_author_email     'osho@risoe.dtu.dk'
_publ_contact_author_fax     '(+45)46775758'
_publ_contact_author_phone     '(+45)46775783'
_publ_section_title
;
4-Bromoselenoanisole
;
loop_
    _publ_author_name
    _publ_author_address
    'Henning Osholm S\/orensen'
;
Center for Fundamental Research: Metal Structures in Four Dimensions,
Ris\/o National Laboratory for Sustainable Energy,
Technical University of Denmark,
Frederiksborgvej 399, P.O. 49,
DK-4000 Roskilde,
Denmark
;
    'Nicolai Stuhr-Hansen'
;
Department of Medicinal Chemistry,
University of Copenhagen,
Universitetsparken 2,
DK-2100 Copenhagen,
Denmark
;
