# Supplementary material for: 4-Bromo­seleno­anisole
Source: Acta Crystallogr Sect E Struct Rep Online. 2009 Jun 24;65(Pt 7):o1665–6. doi: 10.1107/S160053680902296X (PMC2969389; doi:10.1107/S160053680902296X)
Supplement: Supplementary file 2 [file e-65-o1665-Isup2.hkl]

# 
# h,k,l, Fc-squared, Fo-squared, sigma(Fo-squared) and status flag 
# 
data_I
_shelx_title ' fh508 CAD-4' 
_shelx_refln_list_code          4 
_shelx_F_calc_maximum      272.00 
_exptl_crystal_F_000       472.00 
_reflns_d_resolution_high  0.7988 
 
loop_ 
 _symmetry_equiv_pos_as_xyz 
 'x, y, z' 
 '-x, -y, z+1/2' 
 'x+1/2, -y+1/2, z' 
 '-x+1/2, y+1/2, z+1/2' 
 
_cell_length_a     5.8298 
_cell_length_b     7.0671 
_cell_length_c    18.7762 
_cell_angle_alpha  90.000 
_cell_angle_beta   90.000 
_cell_angle_gamma  90.000 
 
_shelx_F_squared_multiplier     1.000 
 
loop_ 
 _refln_index_h 
 _refln_index_k 
 _refln_index_l 
 _refln_F_squared_calc 
 _refln_F_squared_meas 
 _refln_F_squared_sigma 
 _refln_observed_status 
   0   1 -23      234.37      218.11      5.12 o 
   1   1 -23      872.05      858.45     15.55 o 
   0   0 -22     6144.86     6079.09    103.13 o 
   2   0 -22      316.57      302.71      6.56 o 
   1   1 -22       46.22       52.00      2.63 o 
   2   1 -22       14.71       16.33      1.64 o 
   0   2 -22     3608.38     3908.58     68.34 o 
   1   2 -22      489.10      481.97      9.26 o 
   2   0 -21      550.86      557.50     11.09 o 
   0   1 -21      557.52      550.32     10.68 o 
   1   1 -21     1874.33     1934.45     34.58 o 
   2   1 -21       65.44       67.18      2.93 o 
   3   1 -21     2863.14     3023.86     52.29 o 
   1   2 -21      188.90      204.45      5.29 o 
   2   2 -21      343.52      331.36      7.04 o 
   0   3 -21     2651.34     2802.64     50.54 o 
   1   3 -21      545.30      536.83      9.94 o 
   2   3 -21      319.03      325.53      6.32 o 
   0   0 -20     1644.91     1714.95     30.71 o 
   2   0 -20      525.69      552.02     11.09 o 
   1   1 -20     3641.64     3864.84     69.85 o 
   2   1 -20      515.29      545.96     10.82 o 
   3   1 -20      569.71      546.88     10.29 o 
   0   2 -20      722.99      749.65     13.75 o 
   1   2 -20      214.51      240.69      5.97 o 
   2   2 -20      287.36      280.25      6.44 o 
   3   2 -20      463.76      476.09      8.80 o 
   1   3 -20      928.65      964.90     17.37 o 
   2   3 -20     2443.94     2480.98     43.82 o 
   0   4 -20       44.01       46.71      1.94 o 
   1   4 -20      300.08      296.93      5.88 o 
   2   0 -19     6762.43     7581.47    129.06 o 
   4   0 -19     1306.18     1332.07     24.32 o 
   0   1 -19       17.08       21.59      2.10 o 
   1   1 -19      226.91      248.94      6.40 o 
   2   1 -19       96.25      107.44      3.99 o 
   3   1 -19       62.17       73.42      2.86 o 
   4   1 -19       27.37       30.34      1.43 o 
   1   2 -19     2085.76     2255.91     39.91 o 
   2   2 -19     3637.20     3812.00     67.69 o 
   3   2 -19      139.86      139.26      3.95 o 
   0   3 -19       53.03       54.70      2.60 o 
   1   3 -19       89.69       95.25      3.44 o 
   2   3 -19      421.75      428.05      8.69 o 
   3   3 -19       14.31       15.60      1.25 o 
   1   4 -19     3152.85     3381.31     58.75 o 
   2   4 -19      245.55      251.24      5.18 o 
   0   5 -19       17.29       18.25      1.12 o 
   1   5 -19       13.99       15.18      1.04 o 
   0   0 -18     6838.39     7539.39    126.79 o 
   2   0 -18      242.48      292.59      7.37 o 
   4   0 -18      906.72      931.52     17.15 o 
   1   1 -18     2833.50     3237.84     57.71 o 
   2   1 -18      348.50      375.28      8.63 o 
   3   1 -18      862.93      863.40     15.61 o 
   4   1 -18      131.87      131.11      3.50 o 
   0   2 -18     3601.62     4043.50     73.69 o 
   1   2 -18      650.17      735.66     14.00 o 
   2   2 -18       96.07      102.39      3.94 o 
   3   2 -18      564.78      558.31     10.71 o 
   4   2 -18      590.36      606.73     11.17 o 
   1   3 -18      768.20      850.98     15.61 o 
   2   3 -18     1854.76     1852.71     32.77 o 
   3   3 -18      245.01      255.36      5.64 o 
   0   4 -18      288.09      295.24      6.78 o 
   1   4 -18     1008.53     1040.90     18.61 o 
   2   4 -18       24.86       26.69      1.73 o 
   3   4 -18      831.03      820.73     14.84 o 
   1   5 -18       40.59       38.70      1.64 o 
   2   5 -18     1757.83     1746.38     30.73 o 
   2   0 -17      898.97     1105.81     19.85 o 
   4   0 -17     1359.22     1490.84     27.07 o 
   0   1 -17      601.88      686.04     12.76 o 
   1   1 -17     2031.40     2273.58     40.45 o 
   2   1 -17       82.99       97.63      3.98 o 
   3   1 -17     4695.76     4955.73     87.97 o 
   4   1 -17      167.56      180.07      4.45 o 
   1   2 -17       98.55      129.31      4.44 o 
   2   2 -17      605.22      689.75     13.50 o 
   3   2 -17      180.35      202.38      5.37 o 
   4   2 -17      763.40      814.58     14.83 o 
   0   3 -17     3298.71     3606.79     62.73 o 
   1   3 -17      625.71      682.80     13.17 o 
   2   3 -17      427.66      440.71      9.39 o 
   3   3 -17     1562.22     1653.58     29.66 o 
   4   3 -17      887.19      915.14     16.70 o 
   1   4 -17      152.74      162.89      4.81 o 
   2   4 -17      197.47      194.88      4.75 o 
   3   4 -17      353.85      372.37      7.15 o 
   0   5 -17     2944.62     2972.27     52.97 o 
   1   5 -17        5.84        7.78      1.11 o 
   2   5 -17      363.81      363.00      6.83 o 
   0   0 -16     8563.01     9617.26    170.09 o 
   2   0 -16      811.13      901.68     16.40 o 
   4   0 -16     4467.79     4881.35     86.27 o 
   1   1 -16       85.62      149.52      4.56 o 
   2   1 -16       27.37       40.13      2.59 o 
   3   1 -16      205.77      251.37      6.37 o 
   4   1 -16       77.21       85.86      3.04 o 
   5   1 -16       42.58       41.71      1.60 o 
   0   2 -16     4772.04     5347.41     92.87 o 
   1   2 -16      958.85     1143.12     20.28 o 
   2   2 -16      438.34      499.10     10.64 o 
   3   2 -16     2446.14     2590.02     45.89 o 
   4   2 -16     2630.25     2780.12     51.36 o 
   5   2 -16       26.27       29.61      1.31 o 
   1   3 -16      122.79      141.26      4.60 o 
   2   3 -16      144.26      146.57      4.67 o 
   3   3 -16      115.04      128.12      3.87 o 
   4   3 -16      385.17      406.43      7.85 o 
   0   4 -16      444.26      479.84     10.27 o 
   1   4 -16     1614.79     1713.65     30.62 o 
   2   4 -16       26.87       31.23      1.95 o 
   3   4 -16     4148.50     4357.84     73.89 o 
   4   4 -16      353.52      357.83      6.59 o 
   1   5 -16      137.98      138.84      3.64 o 
   2   5 -16      157.62      155.20      3.81 o 
   3   5 -16       28.91       28.30      1.27 o 
   0   6 -16      240.90      225.09      4.55 o 
   1   6 -16      828.59      817.14     14.62 o 
   2   6 -16       40.08       37.53      1.32 o 
   2   0 -15     5484.76     6492.21    111.59 o 
   4   0 -15     1850.22     1988.53     36.22 o 
   0   1 -15     1105.20     1262.26     22.43 o 
   1   1 -15     2292.49     2685.33     47.56 o 
   2   1 -15       98.51      117.71      4.03 o 
   3   1 -15     3495.94     3658.65     65.02 o 
   4   1 -15      164.53      179.37      4.86 o 
   5   1 -15     1360.99     1517.53     28.51 o 
   1   2 -15      849.57     1004.37     17.78 o 
   2   2 -15     3300.28     3671.77     65.42 o 
   3   2 -15      397.42      431.44      9.19 o 
   4   2 -15      972.88     1043.02     18.97 o 
   5   2 -15      466.74      469.93      8.83 o 
   0   3 -15     4867.93     5449.41     95.42 o 
   1   3 -15      449.75      516.64     10.33 o 
   2   3 -15      429.11      444.23      9.51 o 
   3   3 -15      768.21      783.97     14.31 o 
   4   3 -15      836.96      850.95     15.46 o 
   5   3 -15      532.11      558.82     10.54 o 
   1   4 -15     1427.46     1493.69     26.66 o 
   2   4 -15      547.46      589.85     11.19 o 
   3   4 -15      625.41      660.33     11.85 o 
   4   4 -15       73.70       79.38      2.33 o 
   0   5 -15     3103.85     3224.09     58.17 o 
   1   5 -15       44.24       42.60      2.07 o 
   2   5 -15      277.12      280.83      5.85 o 
   3   5 -15       73.50       76.88      2.31 o 
   1   6 -15      713.36      694.65     12.53 o 
   2   6 -15       70.23       70.32      1.98 o 
   0   0 -14     3825.75     4231.75     72.90 o 
   2   0 -14     1084.07     1254.08     21.99 o 
   4   0 -14      783.96      830.19     15.36 o 
   1   1 -14    11280.44    13043.83    220.05 o 
   2   1 -14     1375.09     1550.65     27.35 o 
   3   1 -14     1051.45     1136.61     20.09 o 
   4   1 -14      209.24      224.23      5.74 o 
   5   1 -14     2804.27     2923.45     54.55 o 
   0   2 -14     1911.80     2153.98     37.44 o 
   1   2 -14      328.29      356.92      7.62 o 
   2   2 -14      452.06      511.41     10.16 o 
   3   2 -14      327.02      376.73      8.10 o 
   4   2 -14      468.55      495.16      9.85 o 
   5   2 -14      532.39      541.95     10.25 o 
   1   3 -14     2391.77     2590.83     46.12 o 
   2   3 -14     6558.35     6843.85    116.71 o 
   3   3 -14      365.17      391.20      8.36 o 
   4   3 -14     1005.71     1011.86     18.46 o 
   5   3 -14      724.69      707.08     13.28 o 
   0   4 -14      259.81      273.59      6.43 o 
   1   4 -14      444.31      452.27      9.15 o 
   2   4 -14       10.31       14.07      1.66 o 
   3   4 -14      381.54      391.26      7.89 o 
   4   4 -14       95.94       94.16      2.77 o 
   1   5 -14       91.10       96.80      3.21 o 
   2   5 -14     4892.03     4997.88     84.35 o 
   3   5 -14       28.59       31.92      1.54 o 
   4   5 -14      731.21      702.39     12.78 o 
   0   6 -14      263.42      264.43      5.47 o 
   1   6 -14      164.57      157.12      3.69 o 
   2   6 -14      305.83      296.84      5.79 o 
   3   6 -14       46.56       47.31      1.52 o 
   1   7 -14     1012.99      950.61     17.35 o 
   2   0 -13    12615.97    14216.36    238.76 o 
   4   0 -13     2780.94     3077.87     55.46 o 
   6   0 -13      855.60      883.82     17.15 o 
   0   1 -13      700.17      808.30     14.30 o 
   1   1 -13     2134.62     2519.72     44.10 o 
   2   1 -13      172.67      186.23      4.86 o 
   3   1 -13     1501.35     1521.23     26.96 o 
   4   1 -13       81.74       93.72      3.50 o 
   5   1 -13     1185.22     1215.92     22.89 o 
   6   1 -13       98.09       96.89      2.42 o 
   1   2 -13     4384.85     5040.15     86.67 o 
   2   2 -13     6360.46     6612.08    111.26 o 
   3   2 -13      391.19      388.81      8.23 o 
   4   2 -13     1355.94     1495.81     27.41 o 
   5   2 -13     1302.14     1387.61     25.87 o 
   0   3 -13     2734.45     2954.99     53.01 o 
   1   3 -13      644.16      678.56     12.52 o 
   2   3 -13      812.52      832.51     15.01 o 
   3   3 -13      458.69      468.15      9.57 o 
   4   3 -13      413.25      432.50      8.68 o 
   5   3 -13      175.13      162.35      3.87 o 
   1   4 -13     6237.51     6486.08    110.01 o 
   2   4 -13      257.67      263.23      6.05 o 
   3   4 -13      619.23      621.95     11.57 o 
   4   4 -13       22.29       26.19      1.50 o 
   5   4 -13     2072.27     2152.63     38.65 o 
   0   5 -13     1618.41     1661.00     29.68 o 
   1   5 -13      145.08      152.82      4.26 o 
   2   5 -13      534.10      523.45      9.89 o 
   3   5 -13      162.56      159.68      3.88 o 
   4   5 -13      345.26      334.18      6.32 o 
   1   6 -13     2272.03     2238.64     41.24 o 
   2   6 -13      636.99      615.25     11.06 o 
   3   6 -13      227.60      213.04      4.29 o 
   0   7 -13      236.50      235.99      4.57 o 
   1   7 -13      169.90      157.31      3.29 o 
   0   0 -12    18232.91    21246.19    332.63 o 
   2   0 -12     1541.09     1716.06     30.51 o 
   4   0 -12     3575.53     3829.64     71.47 o 
   6   0 -12     1410.76     1432.91     28.37 o 
   1   1 -12     3666.01     4196.53     71.49 o 
   2   1 -12      431.99      482.25      9.20 o 
   3   1 -12     1971.05     1988.91     35.35 o 
   4   1 -12      349.19      368.01      7.92 o 
   5   1 -12     1895.73     1987.81     37.99 o 
   6   1 -12      146.87      148.24      3.42 o 
   0   2 -12     9226.01    10226.59    172.21 o 
   1   2 -12     1713.91     1898.25     33.54 o 
   2   2 -12      712.92      709.02     12.75 o 
   3   2 -12     2888.95     3011.32     53.23 o 
   4   2 -12     1942.85     2068.12     37.47 o 
   5   2 -12      109.99      120.11      3.43 o 
   6   2 -12      741.19      733.61     14.52 o 
   1   3 -12     1274.31     1312.18     23.09 o 
   2   3 -12     2138.57     2226.28     39.50 o 
   3   3 -12      518.08      531.81     10.29 o 
   4   3 -12     1553.26     1589.78     28.48 o 
   5   3 -12      520.41      516.88      9.76 o 
   0   4 -12      555.81      568.06     10.64 o 
   1   4 -12     2436.18     2433.51     43.48 o 
   2   4 -12       48.04       49.15      2.36 o 
   3   4 -12     4144.64     4223.28     74.51 o 
   4   4 -12      143.58      139.72      3.70 o 
   5   4 -12      161.53      167.02      3.70 o 
   1   5 -12      150.80      163.16      4.47 o 
   2   5 -12     1801.33     1836.54     32.49 o 
   3   5 -12        2.16        5.26      1.06 o 
   4   5 -12      982.92      942.86     17.33 o 
   0   6 -12      653.04      625.84     11.25 o 
   1   6 -12      899.45      861.89     15.46 o 
   2   6 -12      148.81      150.31      3.67 o 
   3   6 -12     1424.13     1405.54     24.88 o 
   1   7 -12      205.87      197.35      4.08 o 
   2   7 -12      537.14      520.41      9.35 o 
   2   0 -11      176.41      203.63      4.68 o 
   4   0 -11      872.89      936.51     16.99 o 
   6   0 -11      934.52      941.99     18.48 o 
   0   1 -11     1888.63     2102.50     37.76 o 
   1   1 -11     7528.91     8974.03    150.67 o 
   2   1 -11      155.17      164.07      4.10 o 
   3   1 -11     9131.19     9701.47    170.34 o 
   4   1 -11      563.21      584.94     11.30 o 
   5   1 -11      116.49      134.07      4.01 o 
   6   1 -11      187.86      186.46      4.26 o 
   1   2 -11      187.17      202.93      4.66 o 
   2   2 -11      158.45      183.33      4.53 o 
   3   2 -11      172.96      187.32      4.80 o 
   4   2 -11      365.03      396.01      8.26 o 
   5   2 -11       38.41       48.54      2.18 o 
   6   2 -11      567.29      555.11     10.84 o 
   0   3 -11     9582.95     9903.81    170.46 o 
   1   3 -11     2349.70     2422.39     42.57 o 
   2   3 -11      784.58      778.09     13.77 o 
   3   3 -11     1982.00     2062.37     36.73 o 
   4   3 -11     2740.95     2838.99     50.82 o 
   5   3 -11       14.76       18.52      1.35 o 
   1   4 -11      154.90      148.50      4.07 o 
   2   4 -11      330.99      334.24      7.06 o 
   3   4 -11      319.08      324.44      7.09 o 
   4   4 -11       17.96       21.22      1.54 o 
   5   4 -11       37.86       43.86      1.71 o 
   0   5 -11     8446.87     8354.57    137.06 o 
   1   5 -11       44.79       50.58      2.29 o 
   2   5 -11      577.91      570.33     10.74 o 
   3   5 -11      110.35      111.64      3.29 o 
   4   5 -11     2244.63     2288.84     41.79 o 
   1   6 -11       30.97       39.84      1.97 o 
   2   6 -11      346.55      333.64      6.69 o 
   3   6 -11      224.36      215.79      4.53 o 
   4   6 -11      259.80      245.79      4.76 o 
   0   7 -11     2699.39     2670.25     46.57 o 
   1   7 -11      222.89      215.30      4.53 o 
   2   7 -11      109.42      107.64      2.62 o 
   0   0 -10    21828.15    26193.10    401.01 o 
   2   0 -10     1889.81     2055.12     35.77 o 
   4   0 -10     3183.79     3257.03     57.89 o 
   6   0 -10     2251.80     2278.03     44.25 o 
   1   1 -10     3060.76     3529.45     59.42 o 
   2   1 -10      244.50      261.21      5.43 o 
   3   1 -10     1289.52     1332.66     23.74 o 
   4   1 -10      188.73      207.23      5.23 o 
   5   1 -10     1322.64     1412.21     26.63 o 
   6   1 -10       11.12       14.38      1.19 o 
   0   2 -10    13275.61    15537.16    247.41 o 
   1   2 -10     1583.81     1671.40     29.47 o 
   2   2 -10     1055.62     1073.44     18.85 o 
   3   2 -10     1883.66     1901.43     33.81 o 
   4   2 -10     1912.86     1982.79     36.11 o 
   5   2 -10      232.87      242.99      5.76 o 
   6   2 -10     1225.06     1189.31     23.23 o 
   1   3 -10     1144.04     1148.72     20.24 o 
   2   3 -10     1372.41     1368.16     24.31 o 
   3   3 -10      492.17      496.18      9.59 o 
   4   3 -10      880.16      933.30     16.84 o 
   5   3 -10      413.29      419.15      8.44 o 
   6   3 -10       82.71       84.64      2.21 o 
   0   4 -10     1664.14     1700.19     30.16 o 
   1   4 -10     2957.74     3014.46     54.26 o 
   2   4 -10      167.29      177.47      4.49 o 
   3   4 -10     3217.71     3216.69     58.42 o 
   4   4 -10      289.59      299.41      6.53 o 
   5   4 -10      397.69      393.52      7.76 o 
   1   5 -10      180.06      192.48      4.77 o 
   2   5 -10     1263.24     1235.88     21.92 o 
   3   5 -10       31.60       29.59      1.78 o 
   4   5 -10      674.52      695.18     12.75 o 
   5   5 -10       77.25       74.25      1.97 o 
   0   6 -10      468.94      454.52      8.90 o 
   1   6 -10     1535.47     1526.97     27.29 o 
   2   6 -10       65.63       67.04      2.44 o 
   3   6 -10     1601.43     1629.52     29.09 o 
   4   6 -10       23.17       27.53      1.21 o 
   1   7 -10      243.90      233.29      4.82 o 
   2   7 -10      443.04      420.95      7.62 o 
   3   7 -10       36.03       39.96      1.37 o 
   0   8 -10     1236.61     1171.08     20.59 o 
   2   0  -9    14225.74    16221.42    258.20 o 
   4   0  -9     1494.63     1478.38     27.01 o 
   6   0  -9     1173.73     1211.52     23.62 o 
   0   1  -9     1234.58     1401.49     25.57 o 
   1   1  -9     3014.73     3497.73     58.06 o 
   2   1  -9      315.50      330.14      6.27 o 
   3   1  -9     4097.38     4261.29     73.26 o 
   4   1  -9      162.96      172.73      4.58 o 
   5   1  -9      345.67      365.25      8.06 o 
   6   1  -9       94.60       98.32      2.85 o 
   1   2  -9     4429.48     4565.31     78.42 o 
   2   2  -9     8293.65     8536.56    144.31 o 
   3   2  -9      399.01      436.98      8.44 o 
   4   2  -9      756.87      750.60     13.70 o 
   5   2  -9      958.42      945.41     17.72 o 
   6   2  -9      716.48      725.30     14.18 o 
   0   3  -9     4093.57     4080.87     68.54 o 
   1   3  -9      752.31      772.07     13.57 o 
   2   3  -9     1427.46     1459.53     25.75 o 
   3   3  -9      984.44     1015.85     17.98 o 
   4   3  -9      806.37      823.87     15.03 o 
   5   3  -9      131.85      136.83      3.80 o 
   6   3  -9      465.61      441.69      8.56 o 
   1   4  -9     7623.73     7498.29    132.44 o 
   2   4  -9     1013.84     1006.86     17.72 o 
   3   4  -9      667.01      682.08     12.34 o 
   4   4  -9       20.60       26.99      1.77 o 
   5   4  -9     1636.63     1591.39     29.98 o 
   0   5  -9     2139.95     2143.34     38.77 o 
   1   5  -9      167.60      170.33      4.37 o 
   2   5  -9     1035.41     1045.43     18.57 o 
   3   5  -9      159.74      156.75      4.19 o 
   4   5  -9      660.58      680.34     12.35 o 
   5   5  -9        5.75        8.23      0.83 o 
   1   6  -9     3823.32     3851.75     67.61 o 
   2   6  -9      250.31      242.88      5.46 o 
   3   6  -9      359.19      364.57      7.07 o 
   4   6  -9      130.35      127.85      3.03 o 
   0   7  -9      269.53      269.41      5.53 o 
   1   7  -9      199.85      194.88      4.32 o 
   2   7  -9      235.58      225.89      4.61 o 
   3   7  -9      394.64      397.36      7.16 o 
   1   8  -9      616.50      594.52     10.61 o 
   0   0  -8     2313.98     2799.68     45.35 o 
   2   0  -8     1372.71     1389.41     24.62 o 
   4   0  -8     1470.30     1552.52     27.92 o 
   6   0  -8     1347.79     1370.11     26.51 o 
   1   1  -8    19203.35    23182.40    356.60 o 
   2   1  -8     2412.80     2462.50     42.86 o 
   3   1  -8     1444.85     1452.64     25.81 o 
   4   1  -8      553.40      568.15     10.78 o 
   5   1  -8     5958.08     6280.57    112.71 o 
   6   1  -8       96.66      105.35      3.07 o 
   0   2  -8     1916.61     2046.37     35.48 o 
   1   2  -8       60.57       56.47      1.83 o 
   2   2  -8      565.50      537.22      9.41 o 
   3   2  -8      392.35      406.97      7.85 o 
   4   2  -8      901.41      947.32     17.17 o 
   5   2  -8     1220.40     1287.84     23.99 o 
   6   2  -8      650.88      652.29     12.65 o 
   1   3  -8     3759.32     3771.49     63.49 o 
   2   3  -8    10818.49    10884.50    181.86 o 
   3   3  -8      509.81      514.28      9.65 o 
   4   3  -8     2547.20     2634.82     47.65 o 
   5   3  -8     1498.90     1550.48     29.42 o 
   6   3  -8      460.03      467.14      9.07 o 
   0   4  -8     1045.30     1047.58     18.59 o 
   1   4  -8      156.20      153.42      3.82 o 
   2   4  -8        1.08        5.09      1.11 o 
   3   4  -8      398.78      396.04      7.95 o 
   4   4  -8      205.06      208.42      5.16 o 
   5   4  -8     1773.23     1817.85     34.00 o 
   6   4  -8       38.28       36.54      1.29 o 
   1   5  -8      100.64      105.88      3.23 o 
   2   5  -8     7461.97     7368.70    121.21 o 
   3   5  -8       24.96       33.74      1.95 o 
   4   5  -8     1812.63     1869.83     34.18 o 
   5   5  -8       13.83       17.07      1.09 o 
   0   6  -8      441.91      456.10      8.76 o 
   1   6  -8      189.41      187.09      4.72 o 
   2   6  -8      181.14      183.68      4.55 o 
   3   6  -8       42.90       46.84      1.97 o 
   4   6  -8       26.89       25.39      1.31 o 
   1   7  -8     1255.92     1241.83     22.24 o 
   2   7  -8     1520.87     1527.65     27.05 o 
   3   7  -8       32.44       32.70      1.36 o 
   0   8  -8      171.87      163.26      3.37 o 
   1   8  -8      103.28       99.12      2.30 o 
   2   0  -7    25824.18    29168.62    446.17 o 
   4   0  -7     5469.59     5525.41     95.17 o 
   6   0  -7     1486.12     1546.70     29.83 o 
   0   1  -7     2098.13     2376.62     38.80 o 
   1   1  -7     5964.83     6752.95    109.68 o 
   2   1  -7      163.51      164.50      3.48 o 
   3   1  -7     7334.63     7534.91    129.50 o 
   4   1  -7      422.85      429.78      8.56 o 
   5   1  -7     3051.87     3176.18     60.27 o 
   6   1  -7      211.12      208.22      5.00 o 
   1   2  -7     5575.69     5813.91     97.78 o 
   2   2  -7    12263.31    12775.54    204.80 o 
   3   2  -7      822.52      821.35     14.56 o 
   4   2  -7     2670.59     2665.61     47.77 o 
   5   2  -7     1774.51     1821.84     34.30 o 
   6   2  -7      798.22      796.36     15.51 o 
   0   3  -7     7574.80     7297.25    122.76 o 
   1   3  -7     1195.93     1162.76     20.48 o 
   2   3  -7      677.23      663.29     11.66 o 
   3   3  -7     1488.22     1469.33     26.71 o 
   4   3  -7     2050.45     2093.01     37.89 o 
   5   3  -7      650.66      667.57     12.75 o 
   6   3  -7      994.35      958.83     18.67 o 
   1   4  -7     6379.15     6173.25    109.22 o 
   2   4  -7      764.28      753.15     13.35 o 
   3   4  -7     1203.64     1207.69     21.46 o 
   4   4  -7       56.00       57.72      2.48 o 
   5   4  -7     2742.17     2782.76     52.41 o 
   6   4  -7       60.60       55.37      1.66 o 
   0   5  -7     4675.46     4479.08     76.83 o 
   1   5  -7        2.63        3.44      1.06 o 
   2   5  -7      380.33      385.97      7.68 o 
   3   5  -7      251.45      252.48      5.65 o 
   4   5  -7     1556.62     1582.87     28.56 o 
   5   5  -7       46.90       49.32      1.80 o 
   1   6  -7     1941.48     1985.86     35.09 o 
   2   6  -7      710.92      705.26     12.62 o 
   3   6  -7      565.99      570.46     10.38 o 
   4   6  -7      471.37      460.17      8.41 o 
   0   7  -7     1034.02     1016.30     17.84 o 
   1   7  -7      205.87      203.12      4.59 o 
   2   7  -7       78.79       88.09      2.57 o 
   3   7  -7      843.17      836.41     15.14 o 
   1   8  -7       74.78       81.04      2.10 o 
   2   8  -7      963.82      940.80     17.22 o 
   0   0  -6    34458.52    39608.58    591.64 o 
   2   0  -6     4308.03     4393.61     75.32 o 
   4   0  -6    10367.52    10452.48    181.77 o 
   6   0  -6     1867.53     1923.76     37.70 o 
   1   1  -6     1487.95     1563.45     26.82 o 
   2   1  -6       91.57       83.96      2.13 o 
   3   1  -6     2167.19     2154.76     39.13 o 
   4   1  -6      479.84      473.16      9.13 o 
   5   1  -6      384.09      401.34      8.49 o 
   6   1  -6      276.66      277.33      6.26 o 
   7   1  -6     1782.96     1691.91     32.29 o 
   0   2  -6    14378.32    14571.46    225.69 o 
   1   2  -6     4097.27     4096.55     70.45 o 
   2   2  -6     1834.33     1797.17     32.38 o 
   3   2  -6     7891.91     7680.75    132.27 o 
   4   2  -6     5775.47     5806.10     99.92 o 
   5   2  -6       51.51       53.83      2.37 o 
   6   2  -6      885.87      883.37     17.18 o 
   1   3  -6      600.87      596.92     10.56 o 
   2   3  -6      665.16      622.70     11.01 o 
   3   3  -6      589.36      580.62     10.46 o 
   4   3  -6     2157.75     2154.01     39.52 o 
   5   3  -6      133.45      141.52      4.04 o 
   6   3  -6     1265.45     1270.04     24.96 o 
   0   4  -6      359.34      322.28      6.23 o 
   1   4  -6     4990.27     4772.64     78.97 o 
   2   4  -6       55.13       57.38      2.15 o 
   3   4  -6    11301.90    11097.25    189.16 o 
   4   4  -6      570.58      563.53     10.68 o 
   5   4  -6       85.85       88.47      2.85 o 
   6   4  -6        7.10        8.83      0.83 o 
   1   5  -6      467.11      469.57      8.87 o 
   2   5  -6      644.49      634.09     11.37 o 
   3   5  -6        4.97        8.23      1.20 o 
   4   5  -6     1398.29     1410.60     25.65 o 
   5   5  -6       79.80       80.14      2.36 o 
   0   6  -6     1803.66     1786.70     31.70 o 
   1   6  -6     1718.20     1731.20     30.80 o 
   2   6  -6      317.19      308.08      6.58 o 
   3   6  -6     4205.84     4346.47     74.39 o 
   4   6  -6      249.89      247.56      5.13 o 
   5   6  -6       67.53       68.17      1.82 o 
   1   7  -6      528.78      511.14      9.37 o 
   2   7  -6      229.03      232.31      4.94 o 
   3   7  -6       81.55       82.75      2.37 o 
   4   7  -6      203.62      200.05      3.91 o 
   0   8  -6     1931.79     1921.17     33.67 o 
   1   8  -6      109.01      116.08      2.73 o 
   2   8  -6      309.82      298.09      5.35 o 
   2   0  -5     3744.24     3797.85     65.18 o 
   4   0  -5     3275.98     3130.25     56.88 o 
   6   0  -5      819.86      832.39     16.22 o 
   0   1  -5     5362.29     5912.21     93.49 o 
   1   1  -5    14619.00    15963.16    244.34 o 
   2   1  -5      288.22      272.42      4.90 o 
   3   1  -5    17018.76    16995.09    270.05 o 
   4   1  -5      630.64      603.18     11.06 o 
   5   1  -5     1264.94     1300.09     24.39 o 
   6   1  -5      288.48      281.21      6.38 o 
   7   1  -5     1175.77     1076.10     21.78 o 
   1   2  -5     1574.73     1525.00     26.67 o 
   2   2  -5     1739.40     1693.29     30.35 o 
   3   2  -5      720.92      679.59     12.11 o 
   4   2  -5     1620.79     1548.55     28.26 o 
   5   2  -5      312.44      324.01      7.12 o 
   6   2  -5      561.40      560.18     11.02 o 
   0   3  -5    21035.43    20379.33    317.10 o 
   1   3  -5     3225.98     3056.33     51.31 o 
   2   3  -5     1370.63     1304.52     23.36 o 
   3   3  -5     5002.42     4719.88     79.88 o 
   4   3  -5     3122.14     3028.07     56.59 o 
   5   3  -5      269.65      279.69      6.43 o 
   6   3  -5     1354.68     1301.26     25.60 o 
   1   4  -5     1314.15     1226.93     21.70 o 
   2   4  -5      181.18      171.20      4.00 o 
   3   4  -5     1083.68     1054.36     18.82 o 
   4   4  -5       46.67       47.49      2.15 o 
   5   4  -5      429.33      439.56      8.79 o 
   6   4  -5      158.34      159.97      3.67 o 
   0   5  -5    13920.02    13515.40    222.31 o 
   1   5  -5        5.21       11.78      1.23 o 
   2   5  -5      939.11      896.54     15.84 o 
   3   5  -5       70.47       76.54      2.68 o 
   4   5  -5     2705.18     2745.26     51.25 o 
   5   5  -5       64.37       60.04      2.03 o 
   1   6  -5      174.65      184.33      4.53 o 
   2   6  -5      300.10      303.85      6.36 o 
   3   6  -5      468.71      466.12      8.90 o 
   4   6  -5      220.17      219.95      4.74 o 
   5   6  -5      120.39      123.04      2.82 o 
   0   7  -5     2682.55     2860.26     51.39 o 
   1   7  -5      731.49      722.95     12.79 o 
   2   7  -5      164.33      170.15      4.03 o 
   3   7  -5      581.03      600.63     10.83 o 
   4   7  -5      900.86      919.01     16.48 o 
   1   8  -5       84.81       86.02      2.31 o 
   2   8  -5      158.59      162.87      3.35 o 
   0   0  -4    11229.67    13273.08    200.63 o 
   2   0  -4     2157.57     2054.94     34.17 o 
   4   0  -4     3877.08     3794.03     66.92 o 
   6   0  -4     1789.24     1841.38     36.03 o 
   1   1  -4    16577.89    17172.58    261.75 o 
   2   1  -4     1913.45     1768.59     30.22 o 
   3   1  -4     2375.74     2221.04     39.32 o 
   4   1  -4      258.42      238.86      5.27 o 
   5   1  -4     2555.93     2509.59     47.49 o 
   6   1  -4       48.59       51.25      2.20 o 
   7   1  -4      529.81      503.74     10.01 o 
   0   2  -4     7809.99     7467.53    118.53 o 
   1   2  -4      822.79      740.52     13.10 o 
   2   2  -4      869.00      783.56     14.05 o 
   3   2  -4     2277.82     2128.78     38.63 o 
   4   2  -4     2335.79     2284.33     41.23 o 
   5   2  -4      360.73      370.62      7.89 o 
   6   2  -4      948.61      951.04     18.46 o 
   7   2  -4      227.90      212.72      4.43 o 
   1   3  -4     3011.43     2770.82     46.51 o 
   2   3  -4     7960.99     7418.97    124.25 o 
   3   3  -4      886.19      812.85     14.44 o 
   4   3  -4     1280.97     1228.79     22.05 o 
   5   3  -4      691.99      701.42     13.38 o 
   6   3  -4      292.21      296.05      6.28 o 
   0   4  -4     1320.48     1269.08     22.66 o 
   1   4  -4     1823.07     1683.61     29.36 o 
   2   4  -4      180.71      169.94      3.93 o 
   3   4  -4     3569.73     3446.27     61.08 o 
   4   4  -4      463.03      444.14      8.77 o 
   5   4  -4      651.53      653.57     12.32 o 
   6   4  -4       60.32       61.67      1.97 o 
   1   5  -4      228.45      225.66      4.96 o 
   2   5  -4     6002.02     5768.95     95.54 o 
   3   5  -4      136.52      140.73      3.80 o 
   4   5  -4     1031.37     1039.46     18.85 o 
   5   5  -4       62.21       59.19      2.05 o 
   0   6  -4      425.47      417.34      8.09 o 
   1   6  -4      978.78     1002.92     17.69 o 
   2   6  -4      555.11      550.06     10.09 o 
   3   6  -4     1699.16     1743.36     31.01 o 
   4   6  -4      106.60      106.16      2.92 o 
   5   6  -4      387.37      392.32      7.38 o 
   1   7  -4     1285.63     1276.67     22.43 o 
   2   7  -4     1706.09     1763.34     31.35 o 
   3   7  -4        3.55        6.39      0.91 o 
   4   7  -4      277.75      282.75      5.27 o 
   0   8  -4      796.82      806.90     14.21 o 
   1   8  -4      184.97      191.45      4.04 o 
   2   8  -4      476.59      466.38      8.27 o 
   2   0  -3    25710.50    24648.84    373.76 o 
   4   0  -3     5599.21     5423.80     91.98 o 
   6   0  -3     1159.82     1159.67     22.64 o 
   0   1  -3      102.81      106.84      1.96 o 
   1   1  -3     1441.00     1466.96     24.25 o 
   2   1  -3       90.17       79.83      1.89 o 
   3   1  -3      503.28      450.16      7.94 o 
   4   1  -3       98.92       91.83      2.78 o 
   5   1  -3     2821.37     2791.67     51.89 o 
   6   1  -3      146.20      143.93      4.02 o 
   7   1  -3       63.85       66.03      1.93 o 
   1   2  -3     4418.59     4115.40     68.34 o 
   2   2  -3    14975.24    13960.24    219.31 o 
   3   2  -3      420.78      385.45      7.02 o 
   4   2  -3     2876.75     2752.47     51.30 o 
   5   2  -3     2295.30     2260.76     42.59 o 
   6   2  -3      690.43      667.05     12.93 o 
   7   2  -3      145.06      143.63      3.26 o 
   0   3  -3      428.88      408.78      7.12 o 
   1   3  -3      526.69      486.20      8.54 o 
   2   3  -3      313.17      261.37      5.00 o 
   3   3  -3       14.14       23.48      1.37 o 
   4   3  -3      496.13      468.47      9.01 o 
   5   3  -3     1001.18      959.41     18.01 o 
   6   3  -3      724.32      733.09     14.20 o 
   1   4  -3     8515.49     7700.24    128.57 o 
   2   4  -3     1772.49     1675.55     29.90 o 
   3   4  -3      711.65      672.72     11.92 o 
   4   4  -3      224.06      215.50      5.09 o 
   5   4  -3     3677.38     3719.28     68.62 o 
   6   4  -3      113.28      116.83      3.01 o 
   0   5  -3      414.87      414.24      7.76 o 
   1   5  -3      257.50      257.24      5.41 o 
   2   5  -3      244.11      231.19      5.12 o 
   3   5  -3      378.70      369.76      7.40 o 
   4   5  -3      500.92      481.48      9.36 o 
   5   5  -3       26.73       25.69      1.40 o 
   1   6  -3     4169.26     4136.45     71.66 o 
   2   6  -3      354.12      358.31      7.19 o 
   3   6  -3      391.71      404.61      8.00 o 
   4   6  -3      256.93      266.81      5.57 o 
   5   6  -3     1756.66     1823.00     33.35 o 
   0   7  -3      314.66      337.80      6.94 o 
   1   7  -3       85.02       88.75      2.86 o 
   2   7  -3       65.37       71.93      2.46 o 
   3   7  -3      524.06      541.51      9.61 o 
   4   7  -3      276.17      266.74      5.06 o 
   1   8  -3      605.10      615.77     10.95 o 
   2   8  -3     1188.31     1223.58     21.94 o 
   0   0  -2      395.05      457.12      7.64 o 
   2   0  -2     1253.81     1132.26     19.79 o 
   4   0  -2     3187.67     3016.08     54.37 o 
   6   0  -2     1087.51     1077.23     21.01 o 
   1   1  -2    26925.28    25686.46    390.13 o 
   2   1  -2     3037.17     2676.45     46.80 o 
   3   1  -2     2144.90     1963.70     34.90 o 
   4   1  -2      542.67      495.63      9.18 o 
   5   1  -2     7022.59     6803.45    120.83 o 
   6   1  -2       89.82       93.81      3.09 o 
   7   1  -2      250.09      243.08      5.14 o 
   0   2  -2     1176.73      990.28     17.40 o 
   1   2  -2      119.98      111.19      2.29 o 
   2   2  -2      923.10      851.80     15.11 o 
   3   2  -2     1386.46     1280.85     22.96 o 
   4   2  -2     1895.43     1832.62     33.90 o 
   5   2  -2      957.84      941.15     17.66 o 
   6   2  -2      476.20      470.54      9.60 o 
   7   2  -2       43.83       45.95      1.54 o 
   1   3  -2     6156.93     5595.70     93.37 o 
   2   3  -2    12575.49    11686.54    186.51 o 
   3   3  -2      598.81      549.40      9.79 o 
   4   3  -2     2609.58     2478.61     44.27 o 
   5   3  -2     1839.71     1772.11     33.24 o 
   6   3  -2      505.61      514.20     10.09 o 
   0   4  -2      916.92      838.70     14.81 o 
   1   4  -2      496.44      434.60      7.68 o 
   2   4  -2      131.31      144.46      3.44 o 
   3   4  -2     2297.24     2181.17     38.48 o 
   4   4  -2      338.52      340.86      7.10 o 
   5   4  -2     1424.89     1410.75     26.32 o 
   6   4  -2        1.64        7.64      0.91 o 
   1   5  -2       49.10       50.62      1.99 o 
   2   5  -2     8810.62     8460.82    145.83 o 
   3   5  -2       56.70       60.45      2.36 o 
   4   5  -2     1819.04     1813.07     33.17 o 
   5   5  -2       46.17       47.25      1.87 o 
   0   6  -2      400.19      390.60      7.65 o 
   1   6  -2      501.32      501.70      9.36 o 
   2   6  -2       17.54       19.07      1.48 o 
   3   6  -2     1234.11     1220.89     21.76 o 
   4   6  -2       11.02       13.71      1.17 o 
   5   6  -2      474.31      463.10      8.73 o 
   1   7  -2      973.52      981.70     17.37 o 
   2   7  -2     1873.39     1924.17     33.92 o 
   3   7  -2       83.08       83.02      2.46 o 
   4   7  -2      297.55      312.91      5.82 o 
   0   8  -2      362.31      370.61      6.79 o 
   1   8  -2      238.01      244.52      4.82 o 
   2   8  -2       59.71       62.24      1.88 o 
   3   8  -2      299.44      289.70      5.26 o 
   2   0  -1    15664.78    13971.14    213.99 o 
   4   0  -1     3003.55     2791.51     50.84 o 
   6   0  -1     1897.92     1917.31     37.55 o 
   0   1  -1     2931.82     2642.99     42.09 o 
   1   1  -1    12757.18    11389.22    179.23 o 
   2   1  -1      978.44      895.23     15.43 o 
   3   1  -1    13079.21    11995.43    193.03 o 
   4   1  -1      647.00      602.93     10.93 o 
   5   1  -1      569.17      568.84     11.11 o 
   6   1  -1      309.95      297.79      6.76 o 
   7   1  -1     1163.13     1104.08     21.72 o 
   1   2  -1     9557.14     8651.61    134.96 o 
   2   2  -1     6313.87     5771.37     95.32 o 
   3   2  -1      723.00      682.82     12.13 o 
   4   2  -1     1308.01     1227.65     22.26 o 
   5   2  -1      794.49      741.35     13.92 o 
   6   2  -1     1119.75     1097.99     21.17 o 
   7   2  -1      656.74      629.11     12.46 o 
   0   3  -1    13216.17    11276.98    176.69 o 
   1   3  -1     3125.64     2881.66     47.30 o 
   2   3  -1     3428.71     3229.46     53.38 o 
   3   3  -1     2777.03     2547.14     45.51 o 
   4   3  -1     3103.25     2986.36     55.23 o 
   5   3  -1       16.14       22.89      1.69 o 
   6   3  -1     1473.12     1460.87     28.41 o 
   1   4  -1     7676.61     7179.89    119.89 o 
   2   4  -1      496.23      460.37      8.22 o 
   3   4  -1     1108.05     1055.28     18.89 o 
   4   4  -1        3.40        6.37      1.14 o 
   5   4  -1     1220.52     1194.61     22.45 o 
   6   4  -1      154.82      139.70      3.46 o 
   0   5  -1     9417.77     8901.42    150.23 o 
   1   5  -1       80.29       79.24      2.50 o 
   2   5  -1     1892.31     1836.05     32.77 o 
   3   5  -1      226.27      223.80      5.10 o 
   4   5  -1     2334.22     2355.16     42.33 o 
   5   5  -1      155.88      152.71      3.77 o 
   6   5  -1     1116.52     1132.77     21.84 o 
   1   6  -1     1965.73     2010.26     35.97 o 
   2   6  -1      979.58      998.87     17.68 o 
   3   6  -1      556.87      556.74     10.32 o 
   4   6  -1      425.56      427.32      8.13 o 
   5   6  -1      468.72      474.03      8.92 o 
   0   7  -1     2172.73     2244.62     39.54 o 
   1   7  -1      383.09      399.53      7.82 o 
   2   7  -1      261.84      271.16      5.73 o 
   3   7  -1     1345.10     1387.14     24.90 o 
   4   7  -1      516.20      537.67      9.80 o 
   1   8  -1      107.40      115.46      2.83 o 
   2   8  -1      723.84      737.85     13.22 o 
   3   8  -1      106.38      102.73      2.32 o 
   2   0   0     3723.50     3259.87     54.66 o 
   4   0   0     8781.75     8195.59    143.72 o 
   6   0   0     3807.90     3628.29     70.13 o 
   1   1   0     3505.96     3146.43     51.03 o 
   2   1   0        0.00       10.83      0.78 o 
   3   1   0     4604.52     4526.88     79.13 o 
   4   1   0      423.46      395.76      7.60 o 
   5   1   0       25.40       39.16      2.02 o 
   6   1   0      150.22      140.45      3.99 o 
   7   1   0     2004.31     1871.97     36.40 o 
   0   2   0    73984.45    54370.65    820.73 o 
   1   2   0    12315.72    10965.12    169.32 o 
   2   2   0     1456.42     1331.77     23.85 o 
   3   2   0     7056.65     6580.56    112.19 o 
   4   2   0     4742.72     4415.31     76.91 o 
   5   2   0        8.08       15.40      1.47 o 
   6   2   0     2074.21     1963.77     38.32 o 
   7   2   0      626.10      625.58     12.41 o 
   1   3   0      166.97      177.16      3.45 o 
   3   3   0      895.64      878.49     15.60 o 
   4   3   0     1814.20     1758.09     31.58 o 
   5   3   0        2.88       15.95      1.42 o 
   6   3   0      607.92      597.45     11.53 o 
   0   4   0     2558.60     2487.80     42.87 o 
   1   4   0    10980.43    10044.58    162.80 o 
   2   4   0        0.16        2.88      0.80 o 
   3   4   0     9380.30     8900.60    152.94 o 
   4   4   0      356.62      347.93      7.19 o 
   5   4   0        3.54        7.10      1.20 o 
   6   4   0      135.24      126.72      3.24 o 
   1   5   0      276.07      265.88      5.49 o 
   2   5   0       45.65       55.78      2.17 o 
   3   5   0       41.86       45.01      2.03 o 
   4   5   0      882.87      853.96     15.46 o 
   5   5   0       84.27       85.17      2.59 o 
   6   5   0      326.18      331.00      6.43 o 
   0   6   0     2075.57     2028.94     36.44 o 
   1   6   0     3602.70     3555.01     62.81 o 
   2   6   0      364.69      375.36      7.43 o 
   3   6   0     2933.95     3034.26     54.79 o 
   4   6   0      228.31      246.99      5.29 o 
   5   6   0        6.88       17.76      1.04 o 
   1   7   0      455.14      458.75      8.72 o 
   2   7   0       88.20       89.24      2.80 o 
   3   7   0      270.29      270.61      5.45 o 
   4   7   0       21.26       21.54      1.10 o 
   0   8   0     3118.31     3199.33     53.79 o 
   1   8   0      297.95      316.44      5.93 o 
   2   8   0      285.03      306.34      5.73 o 
   3   8   0       94.73      110.85      2.45 o 
   2   0   1    15766.86    13993.86    223.22 o 
   4   0   1     2906.59     2718.21     49.54 o 
   6   0   1     1887.89     1895.16     36.29 o 
   0   1   1     2938.92     2657.14     42.27 o 
   1   1   1    11862.84    10861.88    166.29 o 
   2   1   1     1023.36      961.08     17.21 o 
   3   1   1    13294.46    12366.55    198.53 o 
   4   1   1      632.68      588.88     10.62 o 
   5   1   1      524.00      518.51     10.31 o 
   6   1   1      311.88      304.72      6.87 o 
   7   1   1     1132.90     1079.17     21.29 o 
   1   2   1     9676.33     8882.42    138.54 o 
   2   2   1     6376.19     5899.23     96.69 o 
   3   2   1      733.63      689.78     12.31 o 
   4   2   1     1254.60     1171.84     21.38 o 
   5   2   1      780.78      737.54     13.85 o 
   6   2   1     1108.48     1070.01     20.73 o 
   7   2   1      676.06      651.13     12.82 o 
   0   3   1    13287.19    11389.22    178.25 o 
   1   3   1     2931.11     2714.43     44.60 o 
   2   3   1     3619.53     3495.20     57.32 o 
   3   3   1     2815.36     2589.57     46.01 o 
   4   3   1     3062.35     2944.23     54.58 o 
   5   3   1       13.30       17.44      1.57 o 
   6   3   1     1474.31     1466.47     28.43 o 
   1   4   1     7727.68     7263.93    121.13 o 
   2   4   1      562.51      544.44      9.58 o 
   3   4   1     1127.27     1091.17     19.43 o 
   4   4   1        1.46        4.03      1.04 o 
   5   4   1     1199.71     1171.53     21.94 o 
   6   4   1      147.41      132.34      3.33 o 
   0   5   1     9476.27     8871.13    149.79 o 
   1   5   1       78.91       81.70      2.54 o 
   2   5   1     2011.53     1966.76     35.07 o 
   3   5   1      215.89      209.98      4.88 o 
   4   5   1     2353.03     2346.82     42.27 o 
   5   5   1      173.53      173.54      4.11 o 
   6   5   1     1102.48     1114.86     21.52 o 
   1   6   1     1961.79     1971.90     35.74 o 
   2   6   1     1005.19     1011.97     17.87 o 
   3   6   1      578.39      587.50     10.80 o 
   4   6   1      432.90      432.12      8.19 o 
   5   6   1      456.38      455.66      8.54 o 
   0   7   1     2181.60     2272.21     39.97 o 
   1   7   1      371.40      389.65      7.68 o 
   2   7   1      280.31      293.57      6.08 o 
   3   7   1     1359.83     1384.16     25.07 o 
   4   7   1      553.55      575.10     10.51 o 
   1   8   1      110.17      120.64      2.91 o 
   2   8   1      721.42      739.85     13.36 o 
   3   8   1      115.40      110.40      2.45 o 
   0   0   2      548.99      643.30     10.41 o 
   2   0   2     1327.95     1219.67     21.10 o 
   4   0   2     3362.14     3214.64     57.47 o 
   6   0   2     1182.78     1178.21     22.91 o 
   1   1   2    27175.78    27506.24    428.10 o 
   2   1   2     2940.39     2647.43     46.31 o 
   3   1   2     1897.10     1722.82     31.18 o 
   4   1   2      565.17      548.19      9.99 o 
   5   1   2     7016.44     6749.69    119.62 o 
   6   1   2       83.28       88.94      3.02 o 
   7   1   2      285.26      277.23      5.71 o 
   0   2   2     1214.19     1010.75     17.52 o 
   1   2   2      153.39      131.35      2.58 o 
   2   2   2      954.36      887.63     15.94 o 
   3   2   2     1401.76     1320.14     23.84 o 
   4   2   2     2005.49     1946.38     35.73 o 
   5   2   2      972.74      978.03     18.22 o 
   6   2   2      528.16      513.17     10.30 o 
   7   2   2       37.98       39.27      1.41 o 
   1   3   2     6214.90     5727.11     94.69 o 
   2   3   2    12213.64    11512.27    184.10 o 
   3   3   2      553.91      506.99      9.01 o 
   4   3   2     2693.36     2600.26     46.91 o 
   5   3   2     1850.89     1769.50     33.21 o 
   6   3   2      483.78      504.86      9.89 o 
   0   4   2      959.90      893.89     15.58 o 
   1   4   2      523.33      449.88      7.90 o 
   2   4   2      135.72      141.41      3.38 o 
   3   4   2     2315.36     2206.39     38.86 o 
   4   4   2      370.89      377.98      7.67 o 
   5   4   2     1447.72     1428.86     26.97 o 
   6   4   2        1.90        4.62      0.84 o 
   1   5   2       41.23       42.73      1.83 o 
   2   5   2     8558.41     8179.94    141.68 o 
   3   5   2       63.47       74.40      2.61 o 
   4   5   2     1848.67     1858.05     33.54 o 
   5   5   2       46.07       53.52      2.01 o 
   0   6   2      459.86      456.67      8.63 o 
   1   6   2      511.69      507.98      9.45 o 
   2   6   2       16.17       16.53      1.42 o 
   3   6   2     1238.33     1225.49     21.82 o 
   4   6   2       10.28       14.61      1.22 o 
   5   6   2      484.88      465.57      8.78 o 
   1   7   2      977.69     1007.36     17.85 o 
   2   7   2     1813.24     1877.20     33.26 o 
   3   7   2       68.18       68.22      2.19 o 
   4   7   2      280.94      294.17      5.52 o 
   0   8   2      392.15      413.25      7.43 o 
   1   8   2      242.69      247.05      4.87 o 
   2   8   2       52.18       54.54      1.74 o 
   3   8   2      315.73      299.53      5.40 o 
   2   0   3    26170.45    25577.94    387.02 o 
   4   0   3     5456.22     5248.77     89.18 o 
   6   0   3     1119.32     1090.75     21.19 o 
   0   1   3      102.83      107.07      1.96 o 
   1   1   3     1328.73     1311.70     21.83 o 
   2   1   3       89.08       82.34      1.93 o 
   3   1   3      485.01      435.91      7.65 o 
   4   1   3       88.52       84.53      2.66 o 
   5   1   3     2789.85     2703.27     50.33 o 
   6   1   3      146.44      150.13      4.11 o 
   7   1   3       53.63       54.19      1.72 o 
   1   2   3     4429.58     4197.28     69.35 o 
   2   2   3    15121.74    14516.86    226.49 o 
   3   2   3      470.28      437.59      7.79 o 
   4   2   3     2793.35     2674.16     48.50 o 
   5   2   3     2291.85     2307.71     43.73 o 
   6   2   3      675.85      655.79     12.76 o 
   7   2   3      155.18      157.73      3.51 o 
   0   3   3      411.38      388.18      6.73 o 
   1   3   3      479.04      441.28      7.70 o 
   2   3   3      322.49      276.11      5.21 o 
   3   3   3       17.16       23.57      1.36 o 
   4   3   3      446.75      413.45      8.16 o 
   5   3   3      990.63      947.42     17.84 o 
   6   3   3      728.23      740.44     14.27 o 
   1   4   3     8562.45     7724.79    128.87 o 
   2   4   3     1764.76     1680.77     29.78 o 
   3   4   3      769.55      739.78     13.02 o 
   4   4   3      210.94      207.75      4.97 o 
   5   4   3     3677.32     3735.73     68.92 o 
   6   4   3      122.51      127.41      3.20 o 
   0   5   3      401.80      398.79      7.51 o 
   1   5   3      239.52      237.63      5.09 o 
   2   5   3      248.07      237.90      5.23 o 
   3   5   3      426.10      420.39      8.17 o 
   4   5   3      469.07      447.02      8.83 o 
   5   5   3       29.20       30.06      1.49 o 
   1   6   3     4230.63     4227.46     73.07 o 
   2   6   3      388.10      396.53      7.76 o 
   3   6   3      418.81      434.78      8.47 o 
   4   6   3      280.93      291.36      5.95 o 
   5   6   3     1761.09     1824.77     33.49 o 
   0   7   3      296.41      311.16      6.53 o 
   1   7   3       75.84       80.55      2.72 o 
   2   7   3       62.16       65.76      2.34 o 
   3   7   3      578.99      597.20     10.64 o 
   4   7   3      279.96      275.20      5.20 o 
   1   8   3      633.54      648.54     11.46 o 
   2   8   3     1240.69     1296.15     23.75 o 
   0   0   4    10709.30    12778.79    193.22 o 
   2   0   4     2153.34     2030.83     33.79 o 
   4   0   4     3923.55     3748.38     66.04 o 
   6   0   4     1844.58     1861.86     36.83 o 
   1   1   4    16498.01    17232.99    261.83 o 
   2   1   4     1908.05     1794.58     30.55 o 
   3   1   4     2418.74     2250.37     39.64 o 
   4   1   4      260.50      246.96      5.38 o 
   5   1   4     2614.87     2578.81     48.26 o 
   6   1   4       55.31       58.88      2.36 o 
   7   1   4      526.40      502.40      9.96 o 
   0   2   4     7613.01     7221.06    114.45 o 
   1   2   4      847.59      780.65     13.78 o 
   2   2   4      899.30      810.40     14.34 o 
   3   2   4     2201.68     2083.60     37.84 o 
   4   2   4     2378.63     2272.08     40.99 o 
   5   2   4      373.23      387.04      8.14 o 
   6   2   4      977.02      976.14     18.80 o 
   7   2   4      216.62      201.71      4.21 o 
   1   3   4     2995.57     2762.59     45.99 o 
   2   3   4     7988.02     7637.90    127.04 o 
   3   3   4      893.04      819.98     14.49 o 
   4   3   4     1283.50     1226.73     22.01 o 
   5   3   4      696.45      708.78     13.46 o 
   6   3   4      318.58      318.41      6.66 o 
   0   4   4     1278.18     1258.26     22.29 o 
   1   4   4     1827.54     1671.22     29.14 o 
   2   4   4      194.01      183.28      4.12 o 
   3   4   4     3462.97     3341.61     59.49 o 
   4   4   4      478.43      457.00      8.96 o 
   5   4   4      671.51      681.73     12.82 o 
   6   4   4       60.55       63.16      1.99 o 
   1   5   4      209.97      204.60      4.62 o 
   2   5   4     6017.02     5727.39     94.99 o 
   3   5   4      131.95      136.63      3.72 o 
   4   5   4     1042.94     1047.89     19.01 o 
   5   5   4       62.62       62.59      2.12 o 
   0   6   4      385.11      387.84      7.64 o 
   1   6   4      946.60      957.24     16.85 o 
   2   6   4      519.16      517.14      9.57 o 
   3   6   4     1663.10     1677.29     29.68 o 
   4   6   4       92.37       92.62      2.68 o 
   5   6   4      400.83      402.52      7.57 o 
   1   7   4     1255.82     1259.13     22.12 o 
   2   7   4     1696.59     1742.01     31.09 o 
   3   7   4        6.32        9.22      0.99 o 
   4   7   4      288.23      295.76      5.49 o 
   0   8   4      767.36      804.96     14.16 o 
   1   8   4      161.29      165.70      3.65 o 
   2   8   4      445.48      443.56      7.83 o 
   2   0   5     3925.46     3883.61     66.35 o 
   4   0   5     3149.84     3008.26     54.95 o 
   6   0   5      812.31      833.37     16.15 o 
   0   1   5     5409.07     5991.22     94.82 o 
   1   1   5    14551.00    15716.91    240.28 o 
   2   1   5      290.83      279.78      5.01 o 
   3   1   5    16960.65    16804.05    266.71 o 
   4   1   5      657.71      654.55     11.78 o 
   5   1   5     1263.27     1273.72     23.82 o 
   6   1   5      274.58      269.55      6.14 o 
   7   1   5     1190.57     1108.17     22.15 o 
   1   2   5     1602.97     1573.22     27.30 o 
   2   2   5     1847.50     1778.50     31.52 o 
   3   2   5      711.45      693.74     12.35 o 
   4   2   5     1565.77     1491.43     26.86 o 
   5   2   5      314.06      332.65      7.27 o 
   6   2   5      551.47      548.72     10.78 o 
   0   3   5    21098.99    20999.25    324.12 o 
   1   3   5     3189.92     3075.02     51.19 o 
   2   3   5     1375.61     1298.80     23.21 o 
   3   3   5     4985.60     4693.34     79.03 o 
   4   3   5     3247.50     3216.04     59.44 o 
   5   3   5      274.48      281.41      6.46 o 
   6   3   5     1289.31     1254.20     24.46 o 
   1   4   5     1361.49     1251.21     21.98 o 
   2   4   5      179.11      167.02      3.92 o 
   3   4   5     1075.77     1046.17     18.57 o 
   4   4   5       48.25       46.71      2.12 o 
   5   4   5      433.58      441.83      8.85 o 
   6   4   5      151.14      151.36      3.51 o 
   0   5   5    13960.02    13263.88    218.42 o 
   1   5   5        6.83        9.50      1.15 o 
   2   5   5      950.02      905.02     15.87 o 
   3   5   5       59.02       62.19      2.42 o 
   4   5   5     2784.88     2814.04     52.41 o 
   5   5   5       58.71       56.38      1.97 o 
   1   6   5      191.58      198.52      4.75 o 
   2   6   5      271.26      278.56      5.95 o 
   3   6   5      458.92      453.70      8.72 o 
   4   6   5      202.14      207.33      4.52 o 
   5   6   5      122.75      123.98      2.84 o 
   0   7   5     2710.81     2782.56     50.40 o 
   1   7   5      744.87      746.65     13.25 o 
   2   7   5      179.66      183.98      4.26 o 
   3   7   5      561.96      593.92     10.59 o 
   4   7   5      901.01      915.11     16.73 o 
   1   8   5       66.57       64.45      1.95 o 
   2   8   5      150.39      157.49      3.27 o 
   0   0   6    33989.00    40249.06    600.61 o 
   2   0   6     4380.74     4357.24     74.72 o 
   4   0   6    10329.81    10188.82    177.25 o 
   6   0   6     1874.91     1937.29     37.58 o 
   1   1   6     1590.95     1675.84     28.52 o 
   2   1   6       83.27       75.66      2.01 o 
   3   1   6     2238.29     2179.25     39.42 o 
   4   1   6      467.52      478.25      9.17 o 
   5   1   6      388.10      395.45      8.32 o 
   6   1   6      283.69      297.70      6.56 o 
   7   1   6     1798.89     1709.68     32.37 o 
   0   2   6    14193.37    14151.46    219.51 o 
   1   2   6     4010.18     4009.80     69.06 o 
   2   2   6     1846.22     1780.07     32.05 o 
   3   2   6     7894.20     7957.98    136.07 o 
   4   2   6     5734.07     5634.97     96.95 o 
   5   2   6       43.38       44.81      2.18 o 
   6   2   6      898.95      896.09     17.30 o 
   1   3   6      630.78      631.13     11.22 o 
   2   3   6      628.03      584.57     10.26 o 
   3   3   6      598.95      591.77     10.59 o 
   4   3   6     2093.64     2107.60     38.71 o 
   5   3   6      136.11      141.10      4.03 o 
   6   3   6     1301.01     1324.76     25.87 o 
   0   4   6      308.44      273.16      5.44 o 
   1   4   6     4919.80     4730.37     77.97 o 
   2   4   6       50.10       54.03      2.07 o 
   3   4   6    11306.28    11271.09    191.83 o 
   4   4   6      547.19      548.54     10.39 o 
   5   4   6       75.65       78.11      2.66 o 
   6   4   6       11.41       13.78      0.93 o 
   1   5   6      473.37      480.10      8.97 o 
   2   5   6      611.73      591.79     10.71 o 
   3   5   6        3.40        7.16      1.17 o 
   4   5   6     1364.14     1374.83     25.15 o 
   5   5   6       74.77       74.46      2.26 o 
   0   6   6     1791.04     1802.55     31.74 o 
   1   6   6     1689.13     1682.09     29.81 o 
   2   6   6      334.71      329.99      6.90 o 
   3   6   6     4213.61     4269.30     73.45 o 
   4   6   6      258.47      259.09      5.29 o 
   5   6   6       63.51       64.02      1.76 o 
   1   7   6      532.97      529.68      9.64 o 
   2   7   6      213.68      223.28      4.81 o 
   3   7   6       87.61       89.04      2.49 o 
   4   7   6      208.49      203.78      3.97 o 
   0   8   6     1920.56     1962.63     34.31 o 
   1   8   6      110.15      112.97      2.69 o 
   2   8   6      335.66      333.91      5.90 o 
   2   0   7    25511.44    28481.11    435.25 o 
   4   0   7     5533.46     5514.86     94.76 o 
   6   0   7     1542.44     1610.06     31.36 o 
   0   1   7     2139.65     2347.27     38.44 o 
   1   1   7     6484.32     7214.54    116.56 o 
   2   1   7      145.74      143.69      3.17 o 
   3   1   7     7387.76     7369.83    126.86 o 
   4   1   7      417.70      440.04      8.67 o 
   5   1   7     3031.14     3122.09     57.06 o 
   6   1   7      217.13      220.40      5.17 o 
   1   2   7     5577.41     5800.33     97.38 o 
   2   2   7    12090.84    12416.95    199.03 o 
   3   2   7      793.40      789.71     13.88 o 
   4   2   7     2713.42     2632.65     44.06 o 
   5   2   7     1774.22     1855.84     34.90 o 
   6   2   7      825.56      829.69     16.02 o 
   0   3   7     7721.88     7575.63    126.00 o 
   1   3   7     1333.51     1314.85     23.24 o 
   2   3   7      616.77      597.04     10.46 o 
   3   3   7     1503.46     1483.72     26.38 o 
   4   3   7     2029.01     2074.59     37.05 o 
   5   3   7      641.77      648.31     12.43 o 
   6   3   7     1022.01      996.91     19.30 o 
   1   4   7     6343.18     6254.77    108.04 o 
   2   4   7      751.91      743.34     13.20 o 
   3   4   7     1156.44     1163.39     20.65 o 
   4   4   7       60.11       62.99      2.57 o 
   5   4   7     2735.67     2811.41     53.05 o 
   6   4   7       59.62       56.42      1.67 o 
   0   5   7     4798.56     4529.61     77.60 o 
   1   5   7        2.22        2.34      1.03 o 
   2   5   7      331.31      329.70      6.81 o 
   3   5   7      234.10      237.46      5.40 o 
   4   5   7     1552.98     1575.24     28.50 o 
   5   5   7       50.61       51.25      1.85 o 
   1   6   7     1919.13     1938.96     34.01 o 
   2   6   7      716.71      721.83     12.83 o 
   3   6   7      535.12      538.98      9.91 o 
   4   6   7      475.49      469.02      8.59 o 
   0   7   7     1068.65     1050.18     18.90 o 
   1   7   7      207.77      206.59      4.65 o 
   2   7   7       58.93       68.03      2.22 o 
   3   7   7      831.50      831.78     15.08 o 
   1   8   7       78.03       82.89      2.13 o 
   2   8   7      949.45      946.92     17.30 o 
   0   0   8     2327.49     2782.15     49.11 o 
   2   0   8     1440.89     1399.13     24.75 o 
   4   0   8     1317.93     1342.13     24.26 o 
   6   0   8     1295.61     1309.86     25.48 o 
   1   1   8    18805.08    21934.93    337.27 o 
   2   1   8     2430.09     2451.39     42.70 o 
   3   1   8     1492.36     1458.77     25.85 o 
   4   1   8      575.69      613.55     11.45 o 
   5   1   8     5879.26     6111.28    108.91 o 
   6   1   8       80.02       88.39      2.74 o 
   0   2   8     1974.79     2048.54     35.60 o 
   1   2   8       55.98       52.72      1.76 o 
   2   2   8      590.09      540.99      9.51 o 
   3   2   8      450.17      468.81      8.76 o 
   4   2   8      810.27      831.49     15.04 o 
   5   2   8     1225.45     1324.61     24.73 o 
   6   2   8      615.67      608.31     11.79 o 
   1   3   8     3650.42     3633.99     61.42 o 
   2   3   8    10913.56    11241.71    186.06 o 
   3   3   8      539.22      536.51      9.98 o 
   4   3   8     2645.87     2735.62     49.16 o 
   5   3   8     1481.95     1520.34     28.85 o 
   6   3   8      380.92      387.44      7.64 o 
   0   4   8     1124.96     1118.97     19.96 o 
   1   4   8      159.15      156.18      3.85 o 
   2   4   8        0.86        4.52      1.05 o 
   3   4   8      471.16      470.43      9.07 o 
   4   4   8      195.80      192.56      4.88 o 
   5   4   8     1778.43     1856.19     34.68 o 
   6   4   8       36.95       36.17      1.29 o 
   1   5   8      105.70      112.56      3.34 o 
   2   5   8     7568.25     7564.53    123.88 o 
   3   5   8       29.57       34.93      1.96 o 
   4   5   8     1875.60     1934.18     35.21 o 
   5   5   8       13.88       18.24      1.13 o 
   0   6   8      482.50      510.53      9.58 o 
   1   6   8      201.25      197.96      4.90 o 
   2   6   8      188.14      190.83      4.67 o 
   3   6   8       56.46       61.10      2.25 o 
   4   6   8       32.31       30.92      1.43 o 
   1   7   8     1259.25     1259.77     22.50 o 
   2   7   8     1572.29     1578.21     27.88 o 
   3   7   8       32.22       33.03      1.36 o 
   0   8   8      170.31      164.20      3.38 o 
   1   8   8      114.23      108.32      2.45 o 
   2   0   9    14341.51    15803.29    251.23 o 
   4   0   9     1641.53     1592.13     28.65 o 
   6   0   9     1157.96     1176.39     22.94 o 
   0   1   9     1211.82     1338.90     23.08 o 
   1   1   9     3044.25     3376.74     56.19 o 
   2   1   9      311.74      317.56      6.09 o 
   3   1   9     4040.51     4115.58     70.98 o 
   4   1   9      145.22      154.46      4.26 o 
   5   1   9      356.65      380.99      8.24 o 
   6   1   9      101.79      110.41      3.05 o 
   1   2   9     4458.96     4478.62     77.32 o 
   2   2   9     8359.89     8246.30    139.96 o 
   3   2   9      387.15      425.38      8.25 o 
   4   2   9      832.68      816.87     14.74 o 
   5   2   9      963.42      963.05     18.02 o 
   6   2   9      713.73      703.39     13.51 o 
   0   3   9     3998.09     3944.61     66.35 o 
   1   3   9      781.41      787.37     13.89 o 
   2   3   9     1405.26     1433.45     25.29 o 
   3   3   9      960.05      972.22     17.22 o 
   4   3   9      723.92      751.67     13.72 o 
   5   3   9      131.10      135.65      3.76 o 
   6   3   9      498.81      482.52      9.28 o 
   1   4   9     7657.32     7753.50    136.04 o 
   2   4   9     1039.90     1015.11     17.94 o 
   3   4   9      649.26      666.67     12.11 o 
   4   4   9       23.29       26.44      1.77 o 
   5   4   9     1646.58     1615.36     30.37 o 
   0   5   9     2058.93     2031.92     36.32 o 
   1   5   9      177.12      181.03      4.54 o 
   2   5   9     1006.04     1006.76     17.85 o 
   3   5   9      154.27      151.10      4.10 o 
   4   5   9      603.27      619.24     11.29 o 
   5   5   9        7.60        9.25      0.85 o 
   1   6   9     3824.00     3846.37     67.68 o 
   2   6   9      247.58      240.15      5.41 o 
   3   6   9      363.62      369.54      7.17 o 
   4   6   9      138.03      137.86      3.20 o 
   0   7   9      255.29      246.06      5.19 o 
   1   7   9      202.23      199.62      4.39 o 
   2   7   9      222.59      213.29      4.42 o 
   3   7   9      382.74      387.05      6.93 o 
   1   8   9      614.70      582.58     10.58 o 
   0   0  10    21961.85    26786.70    409.59 o 
   2   0  10     1820.35     1843.85     32.58 o 
   4   0  10     3161.19     3171.59     56.25 o 
   6   0  10     2244.87     2274.59     44.04 o 
   1   1  10     3204.30     3537.73     59.52 o 
   2   1  10      243.07      260.28      5.42 o 
   3   1  10     1223.15     1210.61     21.55 o 
   4   1  10      180.41      193.25      4.98 o 
   5   1  10     1369.75     1436.59     26.89 o 
   6   1  10       16.68       21.76      1.36 o 
   0   2  10    13320.05    15284.66    244.19 o 
   1   2  10     1586.17     1600.34     28.17 o 
   2   2  10     1011.83     1024.09     17.99 o 
   3   2  10     1868.35     1882.07     33.41 o 
   4   2  10     1897.11     1912.40     34.98 o 
   5   2  10      236.25      251.05      5.90 o 
   6   2  10     1219.65     1158.65     22.55 o 
   1   3  10     1190.02     1168.05     20.59 o 
   2   3  10     1370.83     1351.24     23.65 o 
   3   3  10      462.47      458.65      9.01 o 
   4   3  10      845.83      898.27     16.20 o 
   5   3  10      426.44      434.56      8.68 o 
   6   3  10      109.36      112.97      2.69 o 
   0   4  10     1652.99     1653.49     29.54 o 
   1   4  10     2955.56     3000.90     54.04 o 
   2   4  10      157.40      162.89      4.26 o 
   3   4  10     3206.74     3277.47     60.27 o 
   4   4  10      283.39      291.47      6.40 o 
   5   4  10      403.26      403.19      7.92 o 
   1   5  10      203.79      214.87      5.14 o 
   2   5  10     1243.53     1216.71     21.67 o 
   3   5  10       27.97       26.57      1.69 o 
   4   5  10      656.17      683.03     12.34 o 
   5   5  10       83.02       79.59      2.07 o 
   0   6  10      452.38      450.01      8.83 o 
   1   6  10     1561.88     1564.78     28.19 o 
   2   6  10       88.04       93.89      2.92 o 
   3   6  10     1603.58     1621.81     29.10 o 
   4   6  10       23.94       26.20      1.18 o 
   1   7  10      272.86      266.58      5.33 o 
   2   7  10      424.66      404.74      7.38 o 
   3   7  10       36.59       40.58      1.38 o 
   0   8  10     1240.30     1188.53     20.90 o 
   2   0  11      227.88      261.01      5.57 o 
   4   0  11      839.67      864.90     15.57 o 
   6   0  11      943.53      956.05     18.53 o 
   0   1  11     1872.23     1974.74     35.83 o 
   1   1  11     7374.10     8360.49    141.38 o 
   2   1  11      159.30      166.96      4.14 o 
   3   1  11     9128.90     9404.33    162.58 o 
   4   1  11      575.05      601.75     11.52 o 
   5   1  11      119.40      124.73      3.77 o 
   6   1  11      181.39      184.15      4.21 o 
   1   2  11      167.96      172.18      4.17 o 
   2   2  11      187.68      191.87      4.63 o 
   3   2  11      193.75      209.94      5.17 o 
   4   2  11      356.80      374.72      7.92 o 
   5   2  11       31.57       39.97      1.99 o 
   6   2  11      573.05      553.93     10.69 o 
   0   3  11     9515.75     9436.00    163.62 o 
   1   3  11     2302.09     2290.25     40.24 o 
   2   3  11      803.47      785.99     13.93 o 
   3   3  11     1985.37     2004.90     35.54 o 
   4   3  11     2786.11     2865.04     51.19 o 
   5   3  11       14.29       17.18      1.31 o 
   1   4  11      141.58      134.27      3.83 o 
   2   4  11      320.78      313.11      6.74 o 
   3   4  11      351.36      354.92      7.56 o 
   4   4  11       19.92       21.72      1.54 o 
   5   4  11       29.66       33.59      1.51 o 
   0   5  11     8373.64     8275.60    142.59 o 
   1   5  11       45.51       51.57      2.31 o 
   2   5  11      602.77      605.57     11.28 o 
   3   5  11      107.21      110.15      3.27 o 
   4   5  11     2249.30     2279.31     41.79 o 
   1   6  11       29.12       31.67      1.80 o 
   2   6  11      322.89      307.03      6.29 o 
   3   6  11      240.08      230.32      4.79 o 
   4   6  11      238.11      228.78      4.50 o 
   0   7  11     2667.74     2590.73     45.30 o 
   1   7  11      217.08      209.34      4.45 o 
   2   7  11      121.14      118.15      2.80 o 
   0   0  12    18494.67    21263.62    333.11 o 
   2   0  12     1504.24     1526.32     27.13 o 
   4   0  12     3738.05     3894.10     72.12 o 
   6   0  12     1381.07     1369.96     27.20 o 
   1   1  12     3606.12     3855.84     66.41 o 
   2   1  12      436.02      447.25      8.68 o 
   3   1  12     1986.94     1893.03     33.92 o 
   4   1  12      341.79      350.52      7.62 o 
   5   1  12     1872.42     1929.56     35.96 o 
   6   1  12      151.35      150.31      3.46 o 
   0   2  12     9367.23    10018.92    169.77 o 
   1   2  12     1770.33     1853.79     32.88 o 
   2   2  12      706.26      663.63     12.04 o 
   3   2  12     2888.33     2975.53     52.69 o 
   4   2  12     2039.25     2106.97     38.04 o 
   5   2  12      100.82      108.13      3.21 o 
   6   2  12      724.59      715.29     14.03 o 
   1   3  12     1247.47     1196.97     21.02 o 
   2   3  12     2148.83     2146.91     38.50 o 
   3   3  12      518.56      509.43      9.95 o 
   4   3  12     1520.82     1507.22     27.72 o 
   5   3  12      505.62      503.33      9.50 o 
   0   4  12      561.33      546.35     10.37 o 
   1   4  12     2521.98     2528.37     44.99 o 
   2   4  12       54.54       53.44      2.43 o 
   3   4  12     4146.55     4218.63     74.47 o 
   4   4  12      153.06      145.85      3.79 o 
   5   4  12      148.15      157.83      3.56 o 
   1   5  12      126.92      129.61      3.89 o 
   2   5  12     1808.80     1809.11     32.12 o 
   3   5  12        1.30        3.27      1.00 o 
   4   5  12      964.38      924.80     17.12 o 
   0   6  12      646.85      603.77     10.97 o 
   1   6  12      916.91      884.06     15.82 o 
   2   6  12      120.58      119.70      3.19 o 
   3   6  12     1431.07     1439.60     26.19 o 
   1   7  12      184.64      179.73      3.83 o 
   2   7  12      537.57      542.19      9.72 o 
   2   0  13    12507.18    13191.58    223.35 o 
   4   0  13     2741.58     2901.84     52.57 o 
   6   0  13      842.22      859.51     16.68 o 
   0   1  13      697.61      765.60     13.29 o 
   1   1  13     2106.71     2331.67     41.30 o 
   2   1  13      174.75      175.41      4.67 o 
   3   1  13     1529.21     1471.43     26.23 o 
   4   1  13       79.10       83.79      3.28 o 
   5   1  13     1209.54     1231.62     22.92 o 
   6   1  13      100.10       96.49      2.42 o 
   1   2  13     4327.76     4675.96     81.19 o 
   2   2  13     6294.97     6099.77    103.86 o 
   3   2  13      408.82      408.54      8.52 o 
   4   2  13     1328.81     1414.11     25.73 o 
   5   2  13     1303.47     1374.48     25.61 o 
   0   3  13     2733.51     2725.74     48.03 o 
   1   3  13      622.92      600.21     11.38 o 
   2   3  13      823.40      806.29     14.60 o 
   3   3  13      470.11      465.76      9.54 o 
   4   3  13      403.65      405.61      8.27 o 
   5   3  13      186.63      173.63      4.04 o 
   1   4  13     6144.82     6197.94    105.86 o 
   2   4  13      243.86      237.31      5.65 o 
   3   4  13      651.57      642.21     11.89 o 
   4   4  13       19.24       23.67      1.44 o 
   5   4  13     2070.37     2164.02     38.87 o 
   0   5  13     1628.27     1637.14     29.45 o 
   1   5  13      133.83      137.26      4.00 o 
   2   5  13      546.74      540.25     10.19 o 
   3   5  13      173.81      167.39      4.02 o 
   4   5  13      346.22      329.12      6.29 o 
   1   6  13     2241.56     2200.97     40.04 o 
   2   6  13      664.27      631.61     11.32 o 
   3   6  13      234.50      215.92      4.37 o 
   0   7  13      231.98      245.32      4.73 o 
   1   7  13      164.76      153.59      3.26 o 
   0   0  14     3708.32     3842.43     67.17 o 
   2   0  14     1057.88     1110.71     19.47 o 
   4   0  14      799.42      804.27     14.90 o 
   1   1  14    11540.38    12651.69    214.56 o 
   2   1  14     1373.27     1417.48     25.11 o 
   3   1  14     1021.03     1007.43     17.99 o 
   4   1  14      211.43      215.47      5.56 o 
   5   1  14     2824.27     2864.44     53.27 o 
   0   2  14     1820.59     1896.20     33.73 o 
   1   2  14      320.75      328.97      7.19 o 
   2   2  14      437.10      436.26      9.02 o 
   3   2  14      316.45      335.36      7.44 o 
   4   2  14      482.89      503.81     10.01 o 
   5   2  14      525.86      531.57     10.04 o 
   1   3  14     2477.47     2376.66     42.86 o 
   2   3  14     6537.73     6398.34    110.20 o 
   3   3  14      363.83      376.67      8.14 o 
   4   3  14     1012.25      996.58     18.15 o 
   5   3  14      736.64      703.72     13.16 o 
   0   4  14      231.51      228.11      5.71 o 
   1   4  14      429.21      417.88      8.61 o 
   2   4  14       10.56       11.06      1.59 o 
   3   4  14      357.73      354.64      7.32 o 
   4   4  14      105.95      102.02      2.90 o 
   1   5  14       84.28       83.84      2.97 o 
   2   5  14     4878.74     4923.08     83.34 o 
   3   5  14       32.46       34.80      1.59 o 
   4   5  14      716.49      673.45     12.43 o 
   0   6  14      274.44      277.38      5.66 o 
   1   6  14      151.15      149.53      3.55 o 
   2   6  14      307.50      291.45      5.75 o 
   3   6  14       34.36       36.37      1.34 o 
   1   7  14     1009.79      952.32     17.52 o 
   2   0  15     5379.11     5828.92    101.85 o 
   4   0  15     1863.68     1922.50     35.07 o 
   0   1  15     1098.46     1177.26     20.68 o 
   1   1  15     2121.51     2251.92     40.11 o 
   2   1  15      111.37      121.12      4.09 o 
   3   1  15     3499.29     3386.06     61.00 o 
   4   1  15      161.93      165.88      4.61 o 
   5   1  15     1382.93     1467.60     27.55 o 
   1   2  15      881.51      967.97     17.21 o 
   2   2  15     3246.38     3219.80     56.80 o 
   3   2  15      375.22      384.32      8.47 o 
   4   2  15      973.95      995.93     18.09 o 
   5   2  15      470.24      466.09      8.75 o 
   0   3  15     4838.77     4909.85     87.65 o 
   1   3  15      404.31      416.61      8.80 o 
   2   3  15      492.03      465.10      9.83 o 
   3   3  15      769.16      728.52     13.50 o 
   4   3  15      832.28      813.28     14.85 o 
   5   3  15      542.03      553.22     10.38 o 
   1   4  15     1478.21     1479.98     26.41 o 
   2   4  15      553.69      570.97     10.90 o 
   3   4  15      589.34      615.78     11.17 o 
   4   4  15       74.16       79.74      2.33 o 
   0   5  15     3082.42     3400.90     60.54 o 
   1   5  15       52.47       50.67      2.19 o 
   2   5  15      327.39      324.57      6.55 o 
   3   5  15       79.54       87.28      2.50 o 
   1   6  15      723.56      720.74     12.94 o 
   2   6  15       78.49       78.64      2.14 o 
   0   0  16     8564.08     9044.10    148.11 o 
   2   0  16      869.08      888.43     16.20 o 
   4   0  16     4402.24     4477.22     79.75 o 
   1   1  16       79.32      101.61      3.59 o 
   2   1  16       34.77       39.54      2.57 o 
   3   1  16      236.66      256.26      6.45 o 
   4   1  16       76.71       79.38      2.93 o 
   5   1  16       42.14       40.61      1.60 o 
   0   2  16     4774.44     4988.96     87.97 o 
   1   2  16      934.24     1012.51     18.03 o 
   2   2  16      472.90      459.66      9.99 o 
   3   2  16     2448.91     2342.66     42.12 o 
   4   2  16     2605.05     2623.30     47.56 o 
   5   2  16       25.70       29.02      1.28 o 
   1   3  16      116.74      114.27      4.06 o 
   2   3  16      180.94      169.69      4.85 o 
   3   3  16      128.54      130.19      3.91 o 
   4   3  16      382.73      386.08      7.56 o 
   0   4  16      447.83      478.43      9.55 o 
   1   4  16     1569.09     1513.12     27.39 o 
   2   4  16       29.34       29.82      1.92 o 
   3   4  16     4154.40     4204.41     71.75 o 
   4   4  16      360.28      354.65      6.59 o 
   1   5  16      148.07      153.28      3.83 o 
   2   5  16      191.94      188.33      4.30 o 
   3   5  16       28.61       28.05      1.26 o 
   0   6  16      235.26      222.30      4.50 o 
   1   6  16      809.52      808.88     14.41 o 
   2   6  16       42.10       45.94      1.47 o 
   2   0  17      885.93      938.15     17.40 o 
   4   0  17     1382.59     1403.95     25.62 o 
   0   1  17      606.68      627.27     11.90 o 
   1   1  17     2179.39     2186.39     38.96 o 
   2   1  17       72.52       74.36      3.49 o 
   3   1  17     4672.60     4332.38     77.40 o 
   4   1  17      171.82      169.92      4.29 o 
   1   2  17       87.94      108.91      4.08 o 
   2   2  17      595.10      563.20     11.58 o 
   3   2  17      178.36      179.05      4.97 o 
   4   2  17      771.53      761.13     13.84 o 
   0   3  17     3327.12     3443.52     59.65 o 
   1   3  17      669.30      635.22     12.52 o 
   2   3  17      373.09      343.37      7.58 o 
   3   3  17     1559.27     1559.14     27.73 o 
   4   3  17      902.01      869.14     15.96 o 
   1   4  17      146.61      161.21      4.28 o 
   2   4  17      186.82      164.56      4.19 o 
   3   4  17      349.68      349.77      6.79 o 
   0   5  17     2963.81     2976.39     52.21 o 
   1   5  17        6.12        7.97      1.08 o 
   2   5  17      319.35      318.12      6.10 o 
   0   0  18     6945.44     6713.31    115.08 o 
   2   0  18      219.88      216.65      6.14 o 
   4   0  18      918.31      878.12     16.04 o 
   1   1  18     2702.94     2632.25     46.52 o 
   2   1  18      349.80      320.75      7.76 o 
   3   1  18      876.18      747.38     13.85 o 
   4   1  18      126.60      115.99      3.25 o 
   0   2  18     3664.97     3611.28     65.54 o 
   1   2  18      666.70      638.43     12.58 o 
   2   2  18       82.39       68.83      3.24 o 
   3   2  18      573.74      483.89      9.59 o 
   4   2  18      583.32      549.15     10.04 o 
   1   3  18      736.88      762.88     13.88 o 
   2   3  18     1857.57     1586.94     28.40 o 
   3   3  18      237.36      228.77      5.17 o 
   0   4  18      291.95      308.02      6.56 o 
   1   4  18     1039.21     1043.28     18.46 o 
   2   4  18       22.24       19.30      1.49 o 
   3   4  18      847.75      782.43     14.13 o 
   1   5  18       39.06       38.40      1.55 o 
   2   5  18     1747.08     1684.13     29.75 o 
   2   0  19     6877.95     6173.49    108.61 o 
   4   0  19     1293.19     1175.45     21.97 o 
   0   1  19       16.44       27.82      2.22 o 
   1   1  19      225.97      212.33      5.80 o 
   2   1  19       93.92       78.09      3.42 o 
   3   1  19       65.30       58.77      2.58 o 
   4   1  19       29.06       30.09      1.43 o 
   1   2  19     2101.43     1967.96     35.40 o 
   2   2  19     3712.00     3212.75     58.64 o 
   3   2  19      150.15      123.19      3.67 o 
   0   3  19       52.51       64.17      2.72 o 
   1   3  19       87.29       84.78      3.01 o 
   2   3  19      412.06      341.35      7.18 o 
   3   3  19       11.36       12.96      1.16 o 
   1   4  19     3171.32     3185.72     55.39 o 
   2   4  19      260.33      265.21      5.27 o 
   0   5  19       17.78       17.24      1.02 o 
   1   5  19       12.81       13.41      0.95 o 
   0   0  20     1594.21     1361.74     24.17 o 
   2   0  20      535.89      425.08      9.16 o 
   1   1  20     3615.67     3022.22     54.05 o 
   2   1  20      509.76      393.73      8.50 o 
   3   1  20      542.15      424.20      8.44 o 
   0   2  20      700.51      654.55     12.28 o 
   1   2  20      203.98      181.23      5.05 o 
   2   2  20      288.90      225.01      5.42 o 
   3   2  20      462.15      406.61      7.73 o 
   1   3  20      907.87      859.39     15.20 o 
   2   3  20     2418.89     1925.99     35.80 o 
   0   4  20       60.88       59.82      2.08 o 
   1   4  20      285.61      264.64      5.28 o 
   2   0  21      577.01      399.79      8.70 o 
   0   1  21      560.46      429.28      8.89 o 
   1   1  21     1928.55     1447.27     26.14 o 
   2   1  21       65.90       48.59      2.52 o 
   3   1  21     2861.75     2419.58     43.45 o 
   1   2  21      193.54      159.04      4.58 o 
   2   2  21      356.94      251.24      5.69 o 
   0   3  21     2664.93     2516.18     46.09 o 
   1   3  21      574.01      529.22      9.65 o 
   2   3  21      316.60      295.40      5.74 o 
   0   0  22     6040.28     4007.15     72.78 o 
   2   0  22      308.45      182.16      4.67 o 
   1   1  22       39.84       29.02      2.14 o 
   2   1  22       14.53       14.50      1.45 o 
   0   2  22     3548.66     3122.35     56.59 o 
   1   2  22      488.30      388.90      7.68 o 
   0   1  23      240.47      127.56      3.68 o 
   1   1  23      840.42      463.51      9.45 o 
                                                 
